# Supplementary material for: Comparative gut transcriptome analysis of Diatraea saccharalis in response to the dietary source
Source: PLoS One. 2020 Aug 3;15(8):e0235575. doi: 10.1371/journal.pone.0235575 (PMC7398519; doi:10.1371/journal.pone.0235575)
Supplement: S2 File — (FAS) [file pone.0235575.s002.fas]

>AAB70755.1_Pxyl
MDSRWFLLVLVLIQAHDITSLSPIPVDDVAEEDWASFYRMLRDPAYRLPTTTKPRLYNVTLTPYFENVPSGITPFTFDGQATIYISATVANVSEIVLHCEDLTITKVEVTRNINGEPQPVPISNDSPQCEMPYAFLRVAPTQALQLNQEYTVNVTYRGNLQTDMRGFYRSWYRDSSGNKRWMATTQFQPGHARKAFPCYDEPGFKALFNITINREDDFKPSISNMPIRRTISLGNGRTADSFYTTPLTSSYLVAFIVSHYEKVESSNNTLRPFDIYARDNVGVTGQWSLEVGEKLLAYMEGHTDYEYYSMAPFLNMKQAAIPDFSAGAMENWGLLTYREANILYHPENSNHFYKQRVANIVAHEIAHMWFGNLVTCAWWDNLWLNEGFARYYQYFLTGPVLPDLGYETRFIVEQVHTAMFSDSLDSAHALTNPSVNDPAAVSNHFSTITYARGAAVLRMTQQLLGENTYLTGLRNYLKDRAFDVSEPRHLFSALDTVAAADSALATYGGVSIESYLKSWSEQAGHPLLTVVVNHETGLMQVTQARWERNTGVSGVPTLYQIPITWTRGGAPNFINLKPSQVLTQTTTTINRESTGYEWVIFNKQESGFYRVNYDDTTWDLITAALKSNERRVIHDLNRAQIVDDVFALARAGVMSYTKAMDILSFLEFEEQYAPWVAAISGFNWLLRRLAHDPQTLQSFQQEIIKLSSAVTARLGFAEVPGEPFMDGLLRMYVLDFLCNVGHEQCVAQAVTNFRNLRNGTFLPANMRPWVYCAGLRAGTPEDFRFLWSRFESEDLANEIVVLLEKLGCTKDAASLNVLLNSVVEDNELVRPQDYNVALNSAVSGNDENVQIVFEWLKRNIPQTTSALGSVSTPLNYIAGRLLSEAEIVEFETWLNANQNQIGAASYATGMSGARAARDNLAWSARRLPEIQEYLEYGYTPPPSPSPPPTDAPPVETTPDMTPPQPDAASITTLSAITLALTFAINFVV---------------------------------------------------------------------------------------
>NP_001037013.1_Bmor
MASRWFYFLVGVAFLQTSLTLSPIPVPEDEWVEFARMLRDPAFRLPTTTRPRHYQVTLTPYFDVVPANVNPFTFDGEVTIYTSPTVANVNEVVIHCNDLTIQSLSIGYQSGTNVVDITATGQTFACEMPFSFLRIRTTEALVLNREYIIKSTFRGNLQTNMRGFYRSWYVDSTGRRWMGTTQFQPGHARQAFPCYDEPGFKATFDITMNREESFSPTISNMPIRTTNTLANGRVSETFWTTPVTSTYLLAFIVSHYTVVSTNNNALRPFDIYARNNVGRTGDWSLEIGEKLLEAMEAYTQIPYYTMAENINMKQAAIPDFSAGAMENWGLLTYREALILYDPLNSNHFYKQRVANIVAHEIAHMWFGNLVTCAWWDNLWLNEGFARFYQYYLTASVAPELGYETRFIVEQVQMAMFSDSVDTAHALTDLNVNDPTTVSAHFSTITYARGAAILRMTQHLLGVETFVKGLRNYLRERQFNVAEPHHLFTALDAAAVEDGALNGYGGITIDTYFRTWSEKAGHPLLTVTINQRTGEMIVTQERWERNTGVSQFPSLWHIPITWTRAGAPEFEDLKPSQFISQQVTSINRGTTGLEWVIFNKQEAGFYRVNYDDTNWALLTRALRSSSRTAIHQLNRAQIVDDIFQLARANVMKYNRAFNILSFLQFEDEYAPWLAAISGFNFLIRRLAHDSTNAALLQKLILELSPAVVAKLGYLEPENGSYMTDLQRMYVMEFLCNVGHEECNNFGTQAFRRWSTGTFIPANMRPWVYCAGLRHGTAEDFNFFWNRYLQEDLSSEKVVMLNVAGCTTDQASLNRFLDAIVSGNDDIRPQDYNAALTSAITSNEINTLRAFQWLRNNVDQATRTLGSVSTILNTIIGRLLNEEQINEVSNWLTANQNTLGATYSTALRAIETTRSNLVWSQQRISEFTNYFESGYVEDVIEEITEAPPTAPPTAPPTEAPAVTPAPDSANVAALSFITLIITLAVNLA-----------------------------------------------------------------------------------------
>AEO12690.1_Onub
MARSWVLLLAGVALLQGVCTFNPLPLLEEEEAWEKFSRELNDASFRLPTTTMPMHYELSLTPYFEDEERPFTFDGTVAIYTSATEENVSEIVIHCNDLTIHSLTVEHTDAEGVVQQIAAPQTYQCEAPQSFLRIATIEPLQVGQEYIIRSSFTGNLQSNMNGFYRSWYRDSTTTRWMATTQFQPGYARQAFPCYDEPGFKATFDITMNREPDFSPTISNMPIKTTENTTDGRISETFYTTPITSTYLLAFIVSHYDKVETNNDEDRPFDIYARDNANGTGAWSLEIGMKLLEAMENYTDYPYYTMAEKINMKQAAIPDFNAGAMENWGLLTYREALILYDPLNSNHFYKQRVANIVSHEIAHMWFGNLVTCAWWGNLWLNEGFARFYQYFLTGSVAPELGYERRFMVEQYISALSVDSVDSAHALTNPDVYNPTTVWNHFSTITYARGACILRMTQYLLGQETYVKGLRSYLKERAFDVAEPHHLFNALDAAAREDGALAAYGGITIDRYFRTWSEKAGHPMLSVTIDQRTGTMQVTQARWERTTGSSAFPGIWDIPITWTREGAADFDDLKPSQFLTAQSTVIERGTEGLEWVIFNKQASGFYRVNYDDTNWALIVQALRNNPNVIHEFNRVQIIDDLFNMGRAGVRPYQQVFNLLSFLQFDDEYGPWIAAIDGFNFVLRRLAHDEANLQKLRDIINKELSVAVTGRLGYVEVENETFMNGILRMYLMNFLCDNGHEECIATGIEKFAEWKAGGFIPANMRPWVYCTGLRFGDAEDFEFFWNRYLQEDLAGEQIVMLQNAGCTRDEASLRKFLDAIVSQQNIVRDQDFTTALNSAVSKNEYNTMRAFAWLKDNVNQTTEALGGIATPLSYIVSRLLNEQDMAEVQTWLDENQDSIGTAYNTGVNGIASSRNNLAWSARRMPEVYEYFDNGVYVEYEIEDPTQEEVTTEESVTVTPPELDIEVTTEVDDESDSANIAALSIFTLIISVSINLIS---------------------------------------------------------------------------------
>ABC69855.3_Csup
MMAHQWVLTLVLIATIQGVFPLSPIPVPDQEWEQFNELLRNPAYRLPGTTVPRHYELFLSPNFDTGDDRAFTFEGLVKIYIQAKAESLNEIVMHCNDLNINSASVQYTNSSDNVIHQIQSAEQDLNCTEPYSFLTISTSEVLQLDVEYEVIMEFTGRLQSNMRGFYRSWYNDDTGRRWMATTQFQPSHARQAFPCYDEPGFKATFDITISREPDFSPTISNMPIQYTTNNTDEGRVSETFYTTPSTSTYLLAFIVSHYDRIENKDDDGRPFAVYARNNAGSTGAWAQDVGIRLLRAMEDYTQIPYYTMASNMDMKQAAIPDFSAGAMENWGLLTYREALILYDPLNSNHFYKQRVANIVSHEIAHMWFGNLVTCAWWDNLWLNEGFARFYQYYLTAKVAPELDYETRFVSEQFFQAMTADSVDSAHALTNPSVNSPSTVSAHFSAITYARGACILRMTQHLLSGATYVKGLRSYLNDRKFDVAEPHHLFEALDAAAANDSALADYDGITIDRYFRSWSEKAGHPLLTVTIDQETGLMTVKQSRWERTNGTSQYPSLWDIPITWTRGSVAVIDFNNLKPSQIITSETTVIDRGSTQLQWVIFNKQASGFYRVNYDRTNWVLLTRALRSNVNDIHEYNRAQIIDDTSNFGRANVMSYETVFNIISFLEFDDKYAPWMAAIDAFNFLIRRLAHDETNLNRLQNLIIDWSKSVTERLGFIDNEDDPFMDGLLRMNVMQFLCNIGHEDCVRVGRNTFAAWKENQTHVPANMRPWVYCVGLREGGAADFEYFWNQYLVEDLASEQVVMIQAAGCTTDKNSLEEFLNAIVNESEIVRPQDRNTALNSAVSRNEINTQIVFEWLKNNIERVINIFGSVQTPLSYIAPRLLTEADINEFETWLQQNREIIGDASFTTGTNGVANARSNLAWSEQRTPELVEFFENGYVEEEIDDPSANTTTTEEPSTNNTTTAEPITEEPPTNNTTTAEPITEEPPTNNTTTEEPPTNNTTTEEPITEAPSTNPPTTEEPITEAPSTHPPTTEPATNEPTTEVPTTVEDDDGGAATIALSFAALTASIAITFLN
>AAF07223.1_Msex
MVNLGFTIFLGVALLQGVLTLSPIPVPEEEWAEFSRMLRDPSYRLPTTTRPRHYAVTLTPYFDVVPAGVSSLTTFSFDGEVTIYISPTQANVNEIVLHCNDLTIQSLRVTYVSGNSEVDITATGQTFTCEMPYSFLRIRTSTPLVMNQEYIIRSTFRGNLQTNMRGFYRSWYVDRTGKRWMATTQLQPGHARQAFPCYDEPGFKATFDITMNREADFSPTISNMPIRATTTLTNGRISETFFTTPLTSTYLLAFIVSHYQVISNNNNAARPFRIYARNNVGSQGDWSLEMGEKLLLAMENYTAIPYYTMAQNIDMKQAAIPDFSAGAMENWGLLTYREALILYDPLNSNHHYRQRVANIVSHEIAHMWFGNLVTCAWWDNLWLNEGFARFYQYYLTATVDPELGYEIRFIPEQLQVAMFSDSVDSAHALTDTSVNDPVAVSAHFSTITYARGAAILRMTQHLLSYDTFVKGLRQYLRARQFDVAEPYHLFSALDAAAAEDNALAAYTGITIDAYFRTWSEKAGHPLLSVTVDHETGRMTLVQARWERNTGVSRFPGLWHIPITWTRAGAPDFENLKPSQVMTGQSLVIDRGTRGQEWVIFNKQVSGFYRVNYDNTTWGLITRALRSANRTVIHELSRSQIVDDVFQLARSGVMSYQRALNILSYLRFEDAYAPWLSAISGFNWVIRRFAHDAANLQTLQNQIIGLSEAVVARLGFTEVSGGTYMTDLQRLHVMQFLCNVGHQQCIDTGRQNFLNWRNGSFIPANMRPWVYCTGLRYGSAEDFNYFWNRYIVEDLSNEKVVMLEAAGCTRDQASLEKFLNAIVSGNDDVRPQDHSSALSSAITSNDVNTMRAFDWLTKNVDQITRTLGSITSPLNTITSRLLTEAQMTQVQTWLDANRNTIGAAYNTGVNGIATSRANLQWSANRMSEFLRFFETGFVDDVPSEATTVAPPAETTVTPSTFPPTEAPATTPAPGSGNIAALSVVSLLVTLAINMVA--------------------------------------------------------------------------------
>AAP44964.1_Sexi
MANRWFSLILGVIVLQSVLAFGPIDVTDAEWIEYMNLMSNSNYRLGTETEPINYKVKLTPNLVSFTFEGEVTIQVRVTSQNPVNEIILHCNSLTISSVLVTLPSQTQNLATGNTFQCEDGTDFLRIPTLIQLTSNIEYVVVTMSFTGVLTNTMRGFYRSWYYDSTMQKRWMATTQFQPGHARQAFPCYDEPRFKATFDITLVRDNNAQSKPSISNMPIKDTDSTVTGKIAETFYTTPKMSTYLLAFIVSDYIPVAVGTTPQRPFTIYARDNIKDTGKYSLEVGEKLLNLMEEYTAFPYYGMGDHMEMKQAAIPDFSAGAMENWGLLTYREALILYDPQNTNNFYKQRIANIISHEIAHMWFGNLVTCAWWDTLWLNEGFARFYQYYLTDKAEPEMGFPTRFIVEQLQVSLLSDSFASAHPLTNPDVSDKDSVRAHFSTITYAKGASILRMTQHLLGEETYQKGLQAYLKDRKYNTAEPEDLFRNLDANAGNSLASYEGMTISRYFKSWSEKAGHPLLTVNIDHASGRMTVGQHQFDINNGVSSNNGLWDIPLTWTRAGAPDFNNLKPSEFLSGPLKIIDRGSVGREWVIFNKQQSGFYRVNYDQATWTLITQALRSNNRAVIHEYNRAQIVDDVFVLARSNIMSYMRALNILSFLEFEDQYAPWIAAITGYNFALRRLAHDNIALQSLKDIIFASSTAVVQRLGFIEGTNGNFMDDLLRMHVMTFLCNAGHEQCSNVATQRFQAWRQNGDRIPPNMRPWVYCGGLRNGNEADFDFFWRRYLDENLSNEKVVMLGAAGCTGNTVALHKFLDVIVSTPSINEDEDIRPQDYSAAISSAVTSNEANTMKVIEWLMNHPQHLDTANGISLLSTATSRLLTQSDILRVETWLNTATQLKAEAIQAARAGIATSTANIQWYQRRQHEFKAYFDTGYFEEGFEVPPSSSTTTKATPSTPEDTPSTPEDTPSTPEDTPSTPGDTTSDATITDEPGPSSTEPTTTAEPGSANIASLSFFTLIITVIINMV------------------------------------------------------
>AEB96253.1_Csup
MATVLGFIVLTAACLAADAFPDKPLPYRNTIFGDEKLEGEVFEEVDAFNSITLYNTADNPYRLPRTTFPVHYNVDWTINLPDPRNFSGTVKIYLQASSYFNNEIVLHAHDLNITSVKLELNSEEVVQTYTVEPEFHFLRIRPVAGPLLYNWTIPITYELTIDFEAPLRDDMYGIYQSWFRNNYTDAESWMASTQFQATAARFAFPCYDEPSFKATFNISITRPANYHSWSCTRQQMTVDSDLPGYQTDIYYPTPIMSTYLIALIVAEYQSEPVNGTNPETNEEVLQYEVIARPGAMREGQGEYALEMGQDLLAEMSNHTDMDFFGVHQYIKMTQAAIPDFGAGAMENWGLLTYREAYLMYDENHTNGYFKQLIAYILSHEIAHMWFGNLVTCDWWDSLWLNEGFARYYQYFLTHWVDPNLGLGSRFIPEQVHTALLSDSSDNPHPLTNPGVGSTSAVSAMFSTISYNKGAAIIRMTEHLMGSDNHRHGLRKYLRNREFQTARPIDLFEDLGESANESGALAAYGPEFNIVDYYKTWTEQGGHPVLNVAVNHQTGIMTVSQRRFNINSGYSTASSNWIIPVTFATASNPDFEDTKPTHIISGTLAFIDRNSTGDEWVVFNKQQTGFYRVNYDDYTWDLIVMALRGPNRTSIHEYNRAQIVNDVFQFARSGLMNYTRAFNILSFLQNEDAYTPWVAAITGFNWINNRVIGTPIESRLNQMFMGWASNVMGQLTYDVPANETFMRSYLRYQLAPVMCRLGNNECLQAATEQFTNLTQNGQEVAVDNRNWVYCNALRQGGWSEFEYLRNRFLQHNVYTEKIQILMILGCTKNATALNLFLDDIVEENFIIRKQDYNTAFNSALTGNEENTAIVFEYIQNNTDSVIDAFGSLASRLSAVASRLRTPEKVREFREWATNNQALLGAEFQAVYNAAESSISAIEWADDNLEDFDNYLNVGDQPLTSSTPAPIITTPPWTMTVPNIQAPTTPDLPDLPDSANTSFLSFIAISFALIVKFIF--------------------------------------------------------------
>ADA57169.1_Onub
MATLKLLILAAACLAAQAFPQDPRPYRNTIFADEKLEGEAFENIDDFDGNTQLSRSDDNPYRLPTTTRPEHYNILWMVEIPANIFSGEVEIQLYATQENVNEIVIQANGLNITSVVLKLGDTEIPHTVTLQPEYHFLRVALSNGVLQYSATNRVLYSLNIEFIAPLRTDMYGIYENWYRNNASDENVSWMASTQFQATSARYAFPCYDEPSFKATFNITLRRPVGFKSWTGMRLQNNITSPIEGFVDDVFFITPIQSTYLLAIIVAEYETLEKLNEITGDLEYEVIARPGAIQSGQAQYAFEVGQELLAEMSNHTAMDFFSVHPHVKMTQAAIPDFSAGAMENWGLLTYREAYLMYDENHTNSYFKQLIAYILSHEIAHMWFGNLVTCDWWDVLWLNEGFARYYQYFLTDWVETYMGLSTRFINEQVHTSLLSDSSNNPQPLTNPGIGSPSSVSSMFSTISYNKGAAIIRQTEHLMGFDVHREGLRRFLVERSFETALPIHLFQALQDAAVEAGAIAEYGEEFNIIDYYKTWTEQGGHPVLNVEIDHQTGLMTIYQRRFNINSGYSTPTTNWIVPITFATASDPDFNNTKPSHIIRDGITVINRNSIGDEWVIFNKQQTGYYRVNYDDYSWNLIINALRGPDRNQIHEFNRAQIVNDVFQFARSGIMTYTRAFNILSFLENETEYTPWVAAITGFNWIRNRLIGSSYLAELEAMIAKWATTVMNQPTYYPRPDESFMDSYLRYQLAPFMCNLNQTACREAAVSQFEALRYNDTEVPVDSRNWVYCNALRQGSEEDFDFLWERFENHNVYTEKIVLLQVLGCTPHEASLKTLLDAIVTPNFVIRRQDYTTAFSTAVNGNEGNTQIVFNYIQTNLTQVAAAFGTILNPINYATPLSYISARLRSTQEIDNFQAWANATQDILGNSYNSIYNSAESSRDSLQWAVEVQGDIENYLTEGDETYEASSETPVVTDAPVTETQPPLEEPTTPELSESDSANTAFLSVLAIAVAAAANFAL-------------------------------------------------------------
>NP_001104835.1_Bmor
MANYKVIIFLAACVLAQAFPDEPIYRTNNTIFLDEKLEGEIFEDIEAFENIDRSIAASTYRLPTTTRPLHYNVLWAIDISRLTFSGTVEIQLYATRANVSEIVIHADDLEITSVILRQGTVTTPSTYTLQKELQFLRLRLNTGTLVFNAASPVIYTLTIDFAARLRTDMYGIYRTWFRNSANDVTRWMASTQFQATSARYAFPCYDEPSFKATFDITIRRPTTHRSWSCTNIKETRVSTVTGYQDDIYNRTPLMSTYLIALIVAEYESLEQRQNGVLRYEVIARPGALSAGQGQYAFDVGMELLATMSRHTAMDFYSIHPNLKMTQASIPDFSAGAMENWGLLTYREAYLMYDENHTNGYFKQLIAYILSHEIAHMWYGNLVTCDWWDVLWLNEGFARYYQYFLTDWVEDYMGLGTRFIVEQIHTSLLSDSANSPQPLTNPGVGSPASVSAMFSTISYNKGAAVIRMTEHFLGFEVHRQGLNNYLIERSFDTALPIHLFQTLEVSARAAGALSAYGPDFSFVDYYKSWTEQSGHPVLNVQVNHQTGDMTIYQRRFNINTGYSNVNTNYIVPITFATARNPNFANTKPTHVLTKAVTVINRGSVGDEWVIFNKQQTGFYRVNYDDYTWNLIVIALRGPQRTQIHEYNRAQIVNDVFQFARSGLMTYNRAFNILSFLENETEYAPWVAAITGFNWIRNRLVGTAHLTTLNNLIARWSSNLMNQLTYSPIPNESFMRSYLRYQLAPLLCNINVAACRTAATTQFQALRVNGQEVPVDNRNWVYCNALRDGTEADFNFLYQRFQSHDVYTEKIQILWVLGCTPHANSLNTLLNAIVQDNFIIRPQDYTNAFNNAVSGNEGNTQIAFRFIQNNLAAVTAAFQSVATPLSYVSSRLRTEAEIVSFQNWATQNQVALGDAYQAVFRGAETSRESIAWASLVQNDMNSYFVTGDTVYEASTAANVITSPSTTVTPPNLVEPATPSLPVPDAAPVSTFLSVAVVALVAVVNLIM----------------------------------------------------------------------
>AAT99437.1_Sexi
MVAIKLIVLSLACLSAAAVSPIEPSKRNTIFADERFEGEVFENVDAFDNIELTNVGASPYRLPTTTAPVKYDLSWTISFTPQRTYSGTVTITLEAKQPNVNQIVIHSDHTVNSNVQLRFGQNIIPTDVSIQKEYQFFIVTLRDGVLSYNETHPIQYTLSIDFTGTFRTDMYGIYESWFRNTPQEPVQWMATTQFQATAARYAFPCYDEPSFKAKFNVNIRLPQNYNSWFCTKLIKSDTYSTTEKIDYYEETPKMSTYLLALIVADYGKIDNGQVDKYHEVIARRGALADNQGDYALKTGEALLTRMSTITDYDFYSQDSNLKMTQAAIPDFGAGAMENWGLLTYREAYLLSDPTHTSSHFKQIIAYILSHEIAHMWYGNLVTNDWWDVLWLNEGFARYYQYFSTYEVEDLGFNIRFVPEQVHTALLSDSSNNPHPLTNPGVGSPRSVSAMFSTISYNKGAAIIRMTEHLLGKNVHDIGLRKYLKDNEFGTTTPIDLFNALNEAGVANGAFNNYPSFDFVAYYKSWTEQPGHPILNVHINHTSGQMTIHQRRFNINTGYSLQNTLYDIPITFTTAYDANFVNTKPTHIIKEPITVIDRGYHGDHWTIFNIKQTGFYRVNYDDYSWNLIALGLRGPSRLVIDELNKAQIVNDVFSFARAGIMRYDRALHILSFLAEEDQYAPWVAAVTGFNWLRNRLVGHPLLAVVDDLIRTWSTKVMSGLTYEPTILNNEDETFMRRYFRFQLAPLMCNVGVQECRDKAKTLFERLKQTPPVNVDRDSRNWVYCNGLRQGTEADFTLLWNKFINENLYTEKIVLLQTLGCTPHRNSLNALLGNILQRTDPAVRPQDYNTALNAAVSGNEGNTQIVLDYFKIDANLQALRVAYNDDLRTPLSYISARLRNAAEVEDFQAWVKASNLGIYETDILDGAEQTLKSFEFVASIANDLDNYFTGTDDPISTTTSGPSTTVSPVTVTAPPLVQPTTPVLPSSAVTSIISIFLLTLAGIAHIIV---------------------------------------------------------------------
>AAC36148.1_Pint
MAAMKWFLLGVLCVSAQAFPDRPTQRSSKTNIFLDEMLEGQIFENLMMEDTSDNARNDAVNVYRLPTTTKPYRYNIDWIVDTTELTFGGSVAIQLYATQAEVNEIVIQSDDLNILNVTLTRNNVVVPQTFYLQPEYDFLRVELVNGFLDYDAVNATSALYVLTINFEAELRHDMYGIYRSWFRNDNYNATPNYMATTQFQATSARRAFPCYDEPSFKATFDISIARRQDVKSWSCTRLAGTAPSDLYGPEFEVDTFYRTPIMSTYLLAIIVADYKSVEFNNTQGLLEYEVIARPAAIDNNQYQYAFDVGQELLAEMSDHTAIDYFSVDSNLKMTQAAIPDFGAGAMENWGLLTYREAYIMYHPNHTNSNYKQLIAYILSHEIAHMWFGNLVTCDWWDVLWLNEGFAKYYQYFLTHWVEDHMGFETRFITEQVHTALLSDSAITAHPLSTSGIGSPSQVSSMFSTLSYNKGAAIIRQTEHLLGFEVHRQGLRNYLAQKSFDTALPVDLFQHLHDAGVSAGAISEYGPGFSVVDYYRTWTEQGGHPVLNVQVDQQTGRLTISQRRFDITNGYATPVTNWIVPINFATASNPNFNNTKATHIMTDGTMFIDTNISNEWVILNIQQTAFYRVNYDDYTWNLIALALQSNESRAVIHEYNKAQIVNDIFQFARSGLMSYTRALSLLSFLQYETDYAPWVAAITGFNWLRNRFAGTSLQETFETLIATWATTVMADVTYYPTEGESFMQSYKRMQLAPTMCAIGVPECIEAAEIQFNTLMNGVAEVPVDSRSWVYCNALRRGDDSHFNFLWQRFQSHHVYTEKILLLSVLGCTNDVASLTVFLDAILEENYLIRRQDYNTAFNSAVTGNENNTQIVFKYVQENLEKLEAAYNVTSSIVGPLNTISARLRTEEEIEEFQLWARENRNALGNAYNSVYNGAESARASIKWTNEILDDVLNFIENGGDEIEVTTATPGTETPVDTETPPDIDEPTTPDIPEPDSAVTSALSVVAIAVAAIVNLAL-----------------------------------------------------------
>AAX39865.1_Tni
MVARTTLVLLLACVCTNAIPRTPPVLRNTIFADERVEGGVFENVDAFDNIELSPRNATSPYRLPTTTKPIHYDVVWHIDINNLQYQGSVDIQIQATKSNVSQIVIHYDHMPSNPSVTLRLGANTIQTSYELEPAYQFLKINLLNNAVLQYTENAQTQTTYLLTVEFGFTPMRTDMYGIYRSWFKNAHNQAEQWMASTQFQATAARYAFPCYDEPGFKATFKVTIRRPTNLKSWFCTLRESTTPSVVTGYTDDVYQITPVMSTYLLALIVADYESDSVSNNNGILQHEVIARPGAMSAGQGKYALETGISLLNMMNNHTAYNFYDQSPSLKMTQAAIPDFGAGAMENWGLLTYREAYLMLDDNHTNSYYRQLIAYILSHEIAHMWFGNLVTNQWWDVLWLNEGFARYYQYFLTEWTVGMGLGTRFITEQVHTSLLSDSSNNPQPLTNPGVGSPAAVSAMFSTITYNKGAAVIRMTEHLLGSVVHTTGLRNYLKKHHFGLASPQDLFDALDDAGTNAGAFTAYGNDFSLSEYYRSWTEQPGHPVLFVYVDHASGEMTITQRRFNINTGISSRNTNYVVPITFVTGANPDFSNPKPTHIMRKSSIKINRQVTGDHWVLFNTQQTGFYRVNYDDYTWDLIIQALRGPDRTKIHEYNKAQIVNDVFQFARSGLMSYERAFNILSFLQFETEYAPWVAALTGFSWIRNRLANNPTELAQINTRIQQWSAEIMGQLGYTPIAGEEFMRSYLRYQMAPVMCNIGVSACLTAANTQFNNLRQNNVEVPVDNRNWVYCNALRNGNQEDYNFLRTRFFQHNVYTEKILILGILGCTTHEASLNSFMNEIVSDNFIIRPQDYNSAFNSAVTGNEINTQRAFRFVQDNLPRIISAFGSPVTPLSYISSRLRTNAEVQAFQTWATANQATLGTHYNSVLQGVQNSVESIQWVSEVQEDLNSYFVNGDAPISTTTSTQAPVTVQVTSTRVPFVNPGTPTLPVADSAATSLVSICLLAVAAIANIIL----------------------------------------------------------------
>ACV04931.1_Onub
MFRLVIVAACLLICSNASDPNYRLNTTIKPSKYAISIMPFFDTSDERAFTFNGDVTITFTSDEPINQIKLHSQDLTFSSDNITISNAAGAVPLNETNALEFDSAYTFAHINLQGALQAGVEYTLRILYEGPIREDLTGFYRNHYIEKGVKKWLGATQMEPTHARKVFPCFDEPELKAVFTLTIMRPASYKPSLTNTKIAATTDLSNGYVREDFHPTPRMSTYLVAFLVSELEAQYYSSNNSMEFGVFARPEATNQTEYAFDFGKRVVDALGDYFGVNYYSTNNQLKLDHIALPNFRAGAMENWGLVKYREALLLYVPEESEPYYKYRVAQIVAHETTHMWFGNLVTCHWWSNTWLNEGFANYFQDYITALIEPEVGSGNILVTGSVYAALDADESPSSPPITNDNVSSPAEISEHFGTITYQKAGSVIRMMHHLIGDEAFRIGLNSYLTTNQFQAGYPEMMYSALEKGVNTTNSLALYPGHTIGDIMSSWISQAGHPVLDVQVNYEAGSVTLTQRRFYINGSHTSDETYKIPITYTTGDNPNFVNTKPAFIMEGKTHTFNIHNFTQDWIIFNLQETGLYRVKYDSQSLQMIIKALKGGELEKIHYLNRAKIINDLFAFYFADEVSFSTLNDALLYLQSETDFNVWYAAIRGLNKLRSRYLGTDTVADIIDAHTLHLLHNTIAYLGFEERESDDFETTRNRMQVLELACKLVHTDCVEHFVAKFRNFVDNGVEIPPSLRPVAYCTGLRYGTGADYEFMWHRMSTTNVANEARLIGEVLGCTTDEASLKKFLVSMLEENSPIMSQDLTVPLSGVVGNHSHVHIVLDGLKNNFTLWSSIYPSMDTVFNAVAGALRTEAEINEFESWLNSCTECGDKDGALATLASGRANAMWVESHKTELLNAFKGHAVALPSSLALIVLCLAVLRLN------------------------------------------------------------------------------------------------------------------------------------------------------
>NP_001266323.1_Bmor
MQRIFVIAIACLLARTSGTDTNYRLNTPIVPKAYTIIITPYFDTGDRNAFTFDGEVSITLTTTAVTKQIKLHSEDLNFVADNVTVSGASGDIALANTEPLIFDANYTFVYINLASELQVGVEYTLTISYRGPIREDLNGFYRNYYFENGVKKWLGATQMEPTHARKAFPCFDEPGLKATFTLIVDRPQNYKPSLANTKLQTTVTLSNGYVREVFYPTPIMPTYLVAFMVSQFDAALADSTNGREFAVYTRPEAVNQSSYTFDFGTRVEKALSDFYGIDYYSVDSNLKLDHVALPDFRAGAMENWGLVKYREALLLYVPEESTPYYKYRVAQIVAHETTHMWFGNLVTCHWWSNTWLNEGFANYFQDYITALIEPEVGSANQLVIGSVYSAYGADNSPSSAPITNNDVNSPAEISGHFGTITYQKGGSVIRMMHHFIGDVAFKYALHEYLDVNRFGSGYPELLYSALENGVKNNNSLASYPGISITDVMKTWITQAGHPLLHVHVNYTDDTVTLTQKRFYINSSHSSNETYSIPITYTTGQSPDFENTKPVFVMTGKTHEFQITNISKTHTWVIFNIQETGFYRVTYDEHTWEHIGGALKGSSREKIHHLNRAKIVNDLFDLYYADEVSFSLLIETLEFLKEETENAVWFAAIKGLNKLWNSYLGDSALEDIERLALKFIDNAITTIGYEVRATDDFSTLTNRLQLLEFACKIGHQGCIENTVSAFKRFKDTGVSVSPSLRPVTYCSGLRFGDASDYEFLWERMSTTNVANEARVISGVLGCSTDEGSLEKFLFSVKEENSPIRTQDLTVPLTGVLSNHSHIYIVMDSLKQNYSAWSSIHTSMDTILSTVAAALHTDDDFTDMETWLSICTECTEQSKLSARTALSGARAASDWSKKHREEIVSALKSGSLVNAPSLILFILSIVVVLFKF-------------------------------------------------------------------------------------------------------------------------------------------------
>AWT23001.1_Hcun
MYCRLLVIAVIYLLPAVYAETDPNYRLNTPIVPSAYQLLITPYFDTNDENAFSFDGEVTINFTTTANANQIKLHSQDLNFTAADITVRIPNSNAIELNNSNPLEFNTQYSFAYINLVSELVPNVDYAVTITYKGPLRTDLNGFYRNYYLENGVKKWLGATQMEPTHARKAFPCFDEPQLKATFTISIDRPSNYKNSLSNMKMQTSVDLGNGYVREIFYPTPRMPTYLVAFLVSEFEAGQYRNGTQEFGIYSRPEAKNQSLYAFDFGIKVVEELGRYFGIDYYSTDYNLKLDHVAIPDFRAGAMENWGLVKYREALLLTDPEETAPYFRYRIAQILAHETTHMWFGNLVTCHWWSDTWLNEGFANYFQDYITSLIEPELGSANLLVTSSAYTAYAADDNPFARALTNDEVNSPAEISDHFGSITYQKGGSVIRMIHHLIGDDVFRLGLRTYLTNNALGSGYPNLLYAALDYAVTTQNSLNSYPNATVADVMGSWISQAGHPIVHVNINYNTDTVTLTQKRFYKNASYLSNETYKIPITYTTGLSPNFNNTKPMFIMYDRSHEFTIANVSQTWVIFNVQDSGFYKVNYDQRSWELIASLLKGQQRTIIHHLNRAKIVNDLFAFLYGDEVDFSLLHNILEFLSEEDEYSVWLAALNGFKNLRNSYLGNNNVLPHVESYILKFLSSYIDRFGYVERSNDSFEDLRNRQQILEFACKLDHSGCVTQAAAMFKALRENGTEVSPSLRSVVYSTGLRYGTGEDYDFLWNRARTTNLASEIWIILDVLGHTTNEERLRRYLVSMTEENSPVRTQDLSTPLASVLSNHSNLALVMDLLKTDYDLWTSIYTTMDSVLSNVALNLRTESEFSEFETFLSSCTACTYTAKTAAMNSLQTARASKSWADTHESAILSKLKNNSNTAIPSIFMLIISLAILFMRY------------------------------------------------------------------------------------------------------------------------------------------------
>XP_022125617.1_Prap
MIRQMLILTLCSLLFAVARSDTNYRLNTSIVPSSYSIAITPYFDTGDDRAFTFDGEVIIKFITESNINRIKIHSVDLNFNASDINISSGSVSVKLNEANPLEFDKKYGFAYINLESDLIAGYEYELSIDYNGPIRKDLNGFYLNHYYQGGVKKWLGATQFESTDARKAFPCFDEPGLKAIFTLIIDRPESFKPSLTNTKIQSSVPLANGYVREIFYPTPRMSTYLVAFLISEFESVTTIKNGDNEFGVYTRPEAINQTEYAVDFGQRVVDALGDYFGINYYSVDSNLKLDHVALVDFQSGAMENWGLVKYRESLLLYVPEDSSPYYKYRVAQIVAHETTHMWFGNLVTCHWWSDTWLNEGFANYFQDYMTSLIEPNVGAADQLVIGSVYAAYDADEKSDAVPISNNDVNSPEEISGHFGTITYQKAGSIIRMIHHFMGNDAFKFGLHTYLDANQLQPSYPEKLYAGLEEGVATFNALSSYPGYDLTSVMSSWVSQAGHPVLHVEVDHANSLVKLKQKRFYIDPTKSSDEVYKIPITYTTSNAPNFDNTKPSFIMDGETYELSVNLTEDTWIIFNIQETGFYRVSYDDHTWQLIFKALRGTKREEIHYLNRAKIINDLFAFLFSDEIKFTMLYEGLEFLHEEKSYPVWYAAVRGLKKLRNMYIGSETLSLIDAYSLQLIDSAIKNLGYDVNPMDDYDTLRNRMQILDLACQLGHQGCIDNAAAKYKELKENGKEISPSLRSVSYCTGLRFGDGKDYDFLWSRMASTNVANEARTIGEILGCTTDAEKLKSFLVSTQEENSPILTQDLTVPLSSVLTNHSHVSLVIEELDKNLALWKSIYPSFDGVLSSIASALHTQNEFDTFDSWLSSCEECGEEAVSKAKSSLTAAKAVTSWADNHNLDILATLKGSARIVSSSMFMILSGIIWAVCAL--------------------------------------------------------------------------------------------------------------------------------------------------
>XP_023950042.1_Bany
MLRQFAQLALLCIAVQSVYSETDPKYRLNTTITPSAYTILITPYFDTGDDKAFTFDGEVQITFTTASSINTIKLHSEDLKYTASNITLTNGVNTINLAETNALEFEEKYSFAHINLASDLSSGVEYILKIVYTGPIRTDLAGFYRNYYIEKGVKKWLGATQFESTSARKAFPCFDEPEYKAVFTLTIDRPANYKPSLANTKLQSTLQLSNGFVRETFYPTPKMSTYLLAFLVSEFEAEHYSVNGTKELGVFTRPEAKNQTEYAFDFAVRVVQALGNYFGIDYYSTNSNLKLDHIALLDFKAGAMENWGLVTYRESLLLFIPEESTPYYKYRVAQIIAHETTHMWFGNLVTCHWWSNTWLNEGFANYFQDYITALIEPDVAADDQLIIGSVYTALDADDKPDSPPITNNNVNSPDEISGHFGSISYQKAGSVIRMIHHLIGDNAFKSGLNSYLIANSFQPGYPERLYTALSQGVNVYNSLASYPGHDITDIMSSWISRSGYPLVHVEVNHADSSIVLTQKRFYIHSTDKSDEIYKIPITLSLETAFDFTNTKPAFIMANKTYVLPVREIKENHSWPILNIQESGLYRVNYDSHTWHHISDHLKSSRREEIHYLNRAKIVNDLFAFLFADEEKFDLLHDVLHFLEDETDHAVWFAAIRGFKKLRSHYLGTDTLPIIDDFILHLMESSVTRLGLEVKSTDDIKTRRNRMQVLDLACKIGYQGCIDGALALYNDFKNNGKWIDPSLREVVYCTGLRYGNGEDYDFLWNRMFTTNVANEARLIGDILGCTSDETKLNSFLVSMLVENSPIKIQDLTVPLSGVLSNYSNVHVVIDSLQNNVSLWKSIYVSLDSVLSSVASALRSDDEINKFESWLSTCTECGESAVTSARSSLAKTKVMTQWAKDHRSDIWTSLRGSASITSVSFLMLLAGYILTYKF-----------------------------------------------------------------------------------------------------------------------------------------------
>KPJ03374.1_Pxut
MLRNIVKIVVLIFISENVFCDTNYRLNTPIIPSEYSVIITPYFDTADDRAFTFDGEVTIKFTTATNVREIKLHSEDLKFSAANITITGGPSNSITGLQFDDKYTFALINLENELQANVEYNLKIVYVGPIRKDLKGFYRNYYYENGVKKWLGATQFEPTHGRKVFPCFDEPSLKAVFTLTIDRPASYKQTRANTKLQSSVNLSNGYIREQFYPSPKMSTYLVAFLISEFEATVNINGSNEFGVYTRPEAKNQSDYAFDFGLRVVNALGNYFGIDYYSTNSQIGLDHVALPDFSSGAMENWGLVKYREGLLLYVPEVSTPHYKYRVAQIVAHETTHMWFGNLVTCHWWSNTWLNEGFANYFQDYITEMIEPAVGAGDMLVTGSVYSAYEADDSPEAPAITNDNVNSPAEISGHFGTVTYQKAGSVIRMMHHLIGDDAFKFGLNAYLRTNEFDVGYPDRLYTSLHNAVVTYNALSAYPETDITSVMSSWISKSGHPVLHVDVNYEENKITLTQKRFYINSSIQSDELYKIPITLTTGLLPNFKNTKPSFIMHNKTETIDVQVKTTDKHWVIFNLQETGLYRVNYDMESWKLIAAALKGNDREKIDHLNRAKIVNDLFAFLYADEVKFELLYEVLEFLSDETHYSVWNAAIRGLNKLRSFYLGSDALEIIEDYGLQLIDNIINKIGYEDKATDDFVTLRNRAQITEFACKLGHQGCVDYSLGLFKRLKENGTEISPSLRVAAYCTGLRYGNADDYDFLWRRMSTHNVANEARIIGEILGCTTDKSFKFLVSSQVEDSPIRIQDLTVPVSSVLSNYKNVPVVLEALQQNFTLWNEIYTTSIDSVLSTIATSLRTTDEFTKFEAWLNSCSQCSEQAVTAARGGLGKARATVAWADTHKADIMKSLKSLGTTINASFGIILAGLIFSMYAKF-----------------------------------------------------------------------------------------------------------------------------------------------------
>ACV74256.1_Onub
MGSIMLLPILFFLAGVAAYPNEDMRSDLEFFGYSTNLDDPKYRLTDSVQPRDVYVHLDVHVVEARFDGFIQLDVEIEESGMTQIVLHQKVVSIQTVNVLDSAGRPVNLQFPNPFSTDDHFEILLINLADPISAGNYTIAISYLGKIHENQYDRGFYQGYYFYNGEKRYYATTQFQPFYARTTFPCFDEPQFKSRFVISLTRDSSLQPSYSNMPIGETVETSPGRIRETFLPTPIVSVYLVAFTVSDFVATNLTTTSTRPFQIVSRPGVTSQHVYAAGIGLDITNELDDYLGIEYYEMGQGVPMKNDHLAIPDFPSGAMENWGMVNYREAYLLYDEENTNMINKIFIATIMAHELAHKWFGNLVTCFWWSNLWLNESFASFFEYFAAHYADPSLELDDQFIVDYVHSALSWDSGSGATPMNWTGVVNNPSIWSHFSTTSYAKGASVLRMMEHFMGARPFRQGLRYYLRENAYGLGTPEDLYRALRRAAYEDMAFRRDFPDADVGQILDNWVQNPWFPSCERGCLTDTGLITLTQERFLLSGTPVAQLWDIPITWTHREELNFESTRPSFILSTASTTIQNTPGHFWVILNIAQSGLYRVNYDDHNWEMLASYLRNANTRTNVHKLNRAQIVNDVLFFIRAGKISLERAFDVLSFLKIETDYYVWNGAITQLEWIRKRMEHIPLAHQKFTEYMLDILDAAIQHLGYEELATDSTSTILNRMQLMNLACNLGHSGCIADSLNKWRAFVADPTTLVSVNARRYVYCTGLREGDASDYEFLLNLYETSENTADMVVMLRALACTKDTASLNQYLNQSLTNDKIRFHDRTNAFAYALQGNVENLPTVLDFLYNNFAAIREAHGNQDRLIVNINNVAGFLTNYEHIVEFQTWAYANQLALGSAFQNAVNVVNSAMNNLNWGNSVAAEVYDILLARNSAAAIVSPIALILAAMATVLLR----------------------------------------------------------------------------------------------------------------------------
>ADZ57273.1_Csup
MGSNILIPIFACLLLGAVAVPPELEFMARSVVKDRSTNLDDPKYRLTDVVQPKDMYVDLDVYLQEARFNGFVRLDVQTREENLRHIVMHQKVVSIQTVNVVDSVGRPVNLQFPDPYTTDDYYEILSINFADPLPIGNYSISIRYQGAMNLNQLENGFYRGYYFLNNEIRYYATTQFQPYHARMAFPCFDEPQFKSRFIISITRDPSLSPSYSNMPIALTSTVGERLRETFFATPIVSAYLVAFTVSDFVETNYTHTNTRPFGIVSRPGVTNQHLYAAETGLAITNVMDDYFGIDYNDMGQGQPMKNDHLAIPDFAAGAMENWGMVNYREAYLLYDENHTNLINKIFISTLMAHELAHKWFGNLVTCFWWSNLWLNESFASLFEYFSAHEANPSLELDDQFVVDQVHSALDSDSFETTAMNFSEVDSNPSISSHFSVTSYAKGASVLRMMEHFLGPRCFRMGLRYYLRENAYGIGTPQKLYDALRRAAAEDMEFRKLYPNVDVGAILDNWVQNPGSPVVNVHVNMSTGLITLTQERFYASPTEWVPNTRWHIPITWTHSGNFSFQNTRPSFIFSGDSHTIQNTPGHNFVILNIAQSGLYRVNYDDHNWEMIAAFLRRNNNNRLTVHKLNRAQIVNDVVYFIRAGKIDIDRAFDVLSFLSFETDYYVWAGAIGQLNWIRSRMEHLPKAHELFTTYMLQQMATVINHLGYDERSTDSTSTILNRMQIMNLACNLGHAGCISDSLRKWNSFKQNSSNLVPVNQRRYVYCVGLREGDSSDYDFLMQRYMTSENAADMVVMLRALACTKNTTSLNHYLHQTLINDRIRLHDRTNAFAFALQGNRENLDTVLEFLFEHFAAIREAHGGESQFIMNLLNIVDFLTNFADIERFRTWVNQNQLALGSSFFMAFGVVNLAMDQLTWGSENALAIHTSVLARSSAATVTTPLMLLLALLAIHFIR-------------------------------------------------------------------------------------------------------------------------
>AAX39866.1_Tni
MFVPIIFCILLGAISATPHDDFRSNLEFADYGTNWVNNGYRLNDFVQPTEMIVDLDVYLRQFRFDGVVRINVDVTENQLNQIVLHQNLVKVEGVNVVNAVTNDPVPLKITDPFSVNSTFELLVINFDSPINSGKYAITVRYEGKINENPIDRGFYAGYYFYNGAKRYYATTQFQPYHARKAFPCFDEPQFKSRFTISITRDNDLTPSFSNMAISRTEQIGNRVRETFHPTPIISAYLVAFHVSDFVSTEYTSTASRPFKIISRQGATAQHAYAAEIGLKITDALDDYLGIQYHEMGQGVIMKNDHIALPDFPSGAMENWGMVNYREAYLLYDPEHTNQNNKNFIASIMAHELGHKWFGNLVTCFWWSNLWLNESFASFFEYFAAHWADPALELEDQFVVDYVHSALTSDASSGATPMNWDTVEDNLSISAHFSTTSYAKGASVLRMMEHFLGQRNFRNGLRYYLRDNAYKIGTPENLYDALRQAASEDFTFARDFPNVNVGAVLDSWVQNPGAPVLKVDVNMETGLITVTQERYVVTGNQPSNPTWQIPLTWTHAGEMNFTNLRPKTVLSSPSTTIQGAPGHNWVIFNVAQSGLYRVNYDSHNWEMLGSYLKSTNRQNIHKLNRAQIVNDLLFFIRSNDISKALGFGVLDFLGSETDYYVWAGALTQLDWIRRRLEHIPQAHEAFTNYLLSLMNAVINHLGYNELATDSTSTILNRMQIMNFACNLGHAGCIADSLNKWNSFKNNNETVPKNLRRYVYCTGLREGNATDYEFLLEKYNSGENTADMVVMLRALACSRDQTRIVHYLQESMNNDKIRIHDRTNAWAYALQGNPENLPTVLNFFYNNFAEIRTKYGGEIRLNTCISSFTAHLTSHERIEEFHSFVYQNQIALEGSFSVGDSVARSANANMLWGNANAPEIYEFLNTKSGAATIVASSILLLAASLVQMLR-------------------------------------------------------------------------------------------------------------------------------
>AAP44967.1_Sexi
MGTKMLVPALFCVLMGFAVAIPPEDFRSNLEFFDYSSNVAEPAYRLVNNVYPTDVKVNLDNINLEEARFTGSVEMIVIVRENDLHQISMHQNNLIITRISVVNNTNGENVQMRSPSPFTQDSYYELLHLHFALPLVAGSYTINIDYTGTINRNPLDRGFYRGYYYYENTLRYYATTQFQPYHARKAFPCFDEPQFKSRYTISITRPRTLGPSYSNMAISSTEDLGNSIRETFYPTPIISAYLVAFHVSDFVPTTVTTTNRRPFSIISRQGVTEQHSYAAEIGVEITNQLDDYLGIEYHEMGQGQIMKNDHIALPDFPSGAMENWGMVNYREAYLLYDPANTNLINKIFIATIMAHELGHKWFGNLVTCFWWSNLWLNESFASYFEYFAAHWADPHLELADQFVVDYVHSALNADASPSATPMNWTNVEDNPTITAHFSTTSYAKGASVLRMLEHLVGARNFRNALRHYLKDNAYGIGTPVLMYRAFEKAIAEDYAFQRDFPEADIGAVFDSWVQTWFSVVMVNRTASTGGIVVTQRRYQLSGTIPDQMWQIPLSWTEQRHLDFSSTKPKAILSTPSAPYPSEAGDNFVIFNIQQSGLYRVNYDDDNWKAIASYLNSNNRERIHKLNRAQIVNDVLHFIRSEDIDKTLGFEVLDFLRSETDYYVWNGALTQLDWIRRRFEHSPRAHAAFTSYLLGLMNNVINHLGYDERPNDSTSTILNRIQILNFACNIGHSGCISNSLEKWNNFKENNVAVPVNLRRHVYCTGLREGDRSDYDLLFNTYNSSQNTADMVVMLRALACTKDQEALTHYLQQSMHSDLIRIHDRTNAFSFALQGNLENVQFVIRFLRSNYITIRNTYGGEARLNICINAVAAFLNTFEAITEFQQWVYDSQIGLGGSFNVAVGVVNSAMANLEWGANTSLEIFNFVSTRGASSAIFASSFLILAAMLIQLLR----------------------------------------------------------------------------------------------------------------------------
>ADZ05468.1_Cmed
MGSMMLVPLFCLLLGAATALPDDDLRAGFEMLDYGTNLDEPKYRLRDSVQPRNVYVHLDVYLEEARFNGLVEHEVEVIEEDLTQIVLHQKVVSIQTVSILDAAGRPVNLQFPTPFSTDDYYELLLINLANPLPVGNYTITISYLGQIHLNQFDRGFYRGHYFLNGQMRYYATTQFQPYYARTAFPCFDEPQFKSRFTISITRDSNLSPSYSNMAIAETTQPSAGRVRETFFPTPIVSVYLIAFHVSDFVETTMTSSPTKPFGIVSRPGVTDQHEFAADMGLKITNVMDDYFGIDYYDMGQGQKMKNDHLAIPDFPAGAMENWGMVNYREAYLLYDPNHTNLNNKIFIATILAHELAHKWFGNLVTCFWWSNLWLNESFASFFEYFSAHSADPSLELADQFVVGHVHSALNWDSGAGATPMNWTSVANNPSVSSHFSTTSYAKGASVLRMMEHFVGERTFRMGLRYYLRENAYNLGTPEDLYNGLRRATLEDMNYRRDFMDIDIGEVLDSWVQNPGSPVVNVDVHMATGHIIIKQERFLVSGATPPTQRWHIPITWTHQGSLNFQNTRPSFILSDEEAVIQTTPGHNWVMLNIAQSGLYRVNYDDHNWEMIAAYLRNSNTRTNVHKMNRAQIVNDVLYFLRARKISTKRAFDIFEFLRIETDYYVWAGAIGQMNWIRSRLEHLPLAHAEFSQYQLELIEHVAGHLGFEEALTDSTSTVLNRMQIMNLACELGHQGCIDDSLAKWKRFREDPNNLVPVNARRYVYCTGIREGDASDFEFLLNQYETSENTADMVVMLRALACTKDEPSLQKYLQETLQNDKIRVHDRTNAFAYALQGNRQNLKIVLNFLFEQFAAIREAHGGEARLMVNINNVAGFLTDFEDIQNFQTWAYANQVALGGAFSNAVSVVNSAINNLNWGNTAAPEIYEIMLARSSAGAIAPLFVLIVVALASHLFS--------------------------------------------------------------------------------------------------------------------------
>XP_021192757.1_Harm
MGTNMLLPTVFCILLGSIAAIPQEDFRSNLEWSDYSTNLDEPAYRLRDVVYPTDVNLDLDVYLNHLNFSGLVQIDVQVRENNLRQIVLHQKVVSITGVNVVGPNGPVPLQFPRPYTTDDYYEILLINLDQPINIGNYSIAIRYNGQINANPLDRGFYRGYYYLNNELRVYATTQFQPYHARKAFPCFDEPQFKSRYTISITRDTSLSPSYSNMAIRSAQDVSTSRIRENFYTTPIISAYLVAFHVSDFVSTEYTSTDAKPFSIISRQGATNQHQYAAEIGLKITNELDDYFGIQYHEMGQGALMKNDHIALPDFPSGAMENWGMVNYREAYLLYDENNTNLNNKIFIATIMAHELGHKWFGNLVTCFWWSNLWLNESFASFFEYFGAHWADPALELDDQFVVDYVHSALNSDASQFATPMNHTDVVDNDSITSHFSVTSYAKGASVLKMMEHFVGWRTFRNALRYYLRNNEYDIGFPVDMYTAFKQAVAEDFTFQRDFPNVDVGAVFDSWVQNPGSPVINVARNNNTGVITVNQQRYVLSGAVAPTTWHIPLTWTQHGSLNFNSTRPSTVLSDEIGTINAASGDHFVIFNIAQSGLYRVNYDTNNWQLLASYLKSNNRQNIHKLNRAQIVNDILYFVRSNSINRTLAFDVLDFLRDETDYYVWNGALTQIDWILRRLEHLPTAHAAFSEYILELMNTVINHLGYNEHSTDSTSTILNRMQIMNYACNLGHSGCISDSLDKWRQHRANVSNLVPVNLRRYVYCVGLREGNETDYNYLYSVYNSSENTADMVVILRALACTKHQPSLEHYLQQSMYNDKVRIHDRTNAFSFALQGNPENLPIVLNFLYNNFAAIRETYGGVARLNICLNAIAAFLTDYQTITQFQTWVYSNQLELVGSVGVGNNVVAAALNNLTWGNGAAVEIVNFLNSRSGSTTILASSILILAAMLLQMFR----------------------------------------------------------------------------------------------------------------------------
>AFU51581.1_Csup
MALFRFVFISALLVLAKSEFPIDYSLDLDIESFDTRNDDQAYRLPEDLDPEHADIEITPYFDSDTTPPGKEQFTFDGIATLRIRAVKDNLTSVIVQENVREIQTVTLMDIDTGEFLHYGNETTSFERIREYHFLKVNLKDGATLRIGRLYKLHVVYIGNINETPLSRGMFRGYYRDQNNYVRWYSATHLQPTHSRQLFPSFDEPGFKSTFNIVVNRPIRFTETYSNMPLVNVTTIGDRVKEVFQTTPRMSAYLISIHISDGFTVIAEYNNPQKPYRIIARPTASGQGRYAMAVGPPLTEWFDNYFGINYYDMADGLKNDQLASPFWASGATENWGLVTYRELRLLNDENETNALDRMYIGTITAHELAHKWFGNLITCRWWDNVWINEGFASYFEYFGMDGIAKSMDLEDQFIIMYLQSALSADASPNTRALRHTVNSPTQVTGHFTGISYSKGASFLLMLKHMVTEETFKKALHLFLIDRAYQYATPEDLFLAFQNATDQDNIVIDGLDIISFMTTWVDQPGYPLLNVDVNMNTGLMNLTQERFYINENTAPTNETWPLPLTFTSGKDLNWDNLNVSRVMTSRTAQIQKEPGHDWVIFNVQQRGIYRVNYDTHTWEMIASTLNSNHNAIHHINRAQIVDDIFALMRSGKITFQLGFHVLEFLKKDTSYYSWYPALTGFNWIRNRFLHMPDVLAEFDAILYKYLDAVITNVLYFAPSNELLTNSLNRIFVLSFACNIGHPGCVADAVEQFRRFNAQPSVPVHPNLRRHVFCTGLREGTYENWQAINNRMRNSNNQADELAMLRALGCTNDYRAVEDFMNMVVSDDIKAQDKVNAITWLLAGNRNNSASFLEFLKAGDNVQKIRQAVILPASFNTVLSTLASYLDVEGLNEMERWLNENQQAVPEFNVGLSAINSARANQQWGTDKARNILEAVRDSSSVLVPSIMLVLSTMIALMLK----------------------------------------------------------------------------------------------------------------------
>CAA10950.1_Pxyl
MALLLKLAILPALLALAWADFPIDADFLSDIVDTRNDDDVKYRLPESLDPVHCEIEITPHFDATADRPAFSFDGIVTINVIAKEDGINSLILQENVREIGAITVTEENGRLIDLNPSSPFERLTEYQFLKINLRSGVTLSKSGKYTIRIEYVGHMNETPLSRGMFRGSYVGKDGKTHWYAATHLQPTHSRQLFPSFDEPGFKSTFKIIVNRPANFADTHSNMYAESRSEPINGLVKEVFYTTPRMSAYLVTIHISDEFTIIADNGDAKRPYRILARPDAANQGQYALEVGPPLTKWLEEYLGKPYYEMAENMKNDQIASPFWASGATENWGLVTYRELRLLYEEGETNAVDKMSIGTITAHELGHKWFGNLVTARWWDNVWINEGYASYFEYFAMDAVDKSMDLADQFNIMYTQSALATDSSASTRALQHTVNTPTQVSGHFSGISYSKGAALLNMLKHFLGENTFKKSLNYYLDEMKYEYANPDDVFRGFARAVQEDGALTQFTNVNITDFLSDWVYEPGYPVINVDINMNTGNIYIEQERFFTTTGSSNQVWPLPLTYTSASSPDWSNTKASHVMTGKSYNITKTPAHEWTIFNVKQNGYYRVNYDTHNWELIAEALHKDVNAIHYLNRAQIVDDVFALMRSGRMTHALGFQILDFLKKDVSYYSWYPAISGFNWLRNRFLHLPDVLAEFDEILFKYLDAVVTDLGYEAVDSNEPLTRTLNRFYVMSFACNIGHEGCVQHATQKYTEMVNGGKVDPNIRRHVYCSGLRQGSLAQWKVLQVQYLASNNQADEVVKLRGLGCTSDDQAVKEYLEMVLTDAVKAQDRVNAFTYLYMGDRGNAQKALQFIKTNHNQIREAVVGSVRFNTVLANLAAYTDEEGLQDMESWLEENKDSIPEYSVGVSAVASARANMAWGTQNADSILKAARGSAAMVLPTALLLIASLFALLMK-----------------------------------------------------------------------------------------------------------------------------
>AFK85018.1_Bmor
MHHLTKFCLLAALALVRTDFPLDTDEPVNRSNVDETIYRVPEDLDPIHFDVEITPYFEATQTDEAFTFDGIATIRLRAVKDNLNALIIQENVRHIVAVSLTNTDGVPIRLNTRNPFERIRAYHFLKINLAEGVTLVNGQIYILTIEYIGNINETPLSRGVFRGNYIGDDGKLHWYAATHLQPTNARQAFPSFDEPGFKSTFNIIVNRPAHFTETYSNMPIRQTIPIGDRVKEIFHTTPRMSAYLVTFHISEEFTVIADNNDPVRSYRILARPNAKGQGEYALEVGPPLTKWLEEYLNIDYYSMQSFMKNDQIASPFWASGATENWGLVTYREFRLLYEQGETNALDKMYIGTITAHELAHKWFGNLITARWWDNVWINEGFASYFEYFAMDGVDPELELADQFNLMYMQSALSTDASASTRALRHTVNSPAQVTGHFSGISYSKGASFLLMMKHLVTEDTFKKALNYFLIDRSFEYASPENLYSAFVRAVREDNTLETTFDVEEFMKYWVDEPGFPLLDVAVNTETGVISLKQERFFISTSATQTNQIWPIPLTYTTGSNPNWNSLRPLHIMTAQNDEIRITPGNQWVIFNVQQKGIYRVNYNQENWERLANALSEDHTNIHHLNRAQIVDDVFALMRSEKLSFDLGFRVLDFLKKDTSYYVWYPAVTGFGWLRNRFLHMPDVLAEFNTILYTFLEAVIADLGYDVVDGEPLTRTLNRFFVLSFACNIGHDGCISNAIQKFNALRTSGTSVNPNLRRHVFCSGLLEGGYNEWRFLYERRKNSNNQGDEVAMLRSLGCTTNPQARQEYLSMILSDDVKAQDRVNALTFFYMGDRSNANVALQYLKENFEEIRQGVVLPAWFDNVISNLASYLNEEGLEDMESWLRANQNMIPNFNVGLNAINSARTSMQWGTDRAQEILKAARGSAVTVLPTFMLLVPTLAMLVLK----------------------------------------------------------------------------------------------------------------------------------
>AEA29693.1_Tni
MLFPTLLCLALGLVAKADFPLEYAEPAARSTDTNYRLPEDFSPKHYDVEVTPYFEAEGEHEAFTFDGKVTIEVVADKPNLDSITVQANVRRIVSVTITDKDGAPLRLNRFNPFDEIKQYQFLKVYLAEGLTFVEKDTYYLTVEYIGNINETPLSRGVFRGNYKDTTGKVRWYAATHLQPTHSRQAFPSFDEPGFKSSFTIVINRPEHFADSFSNMRLKNKITIGNRVKETFEDTPVMSAYLVTFHISETFTVIADNEDPDKSYRILARPEAKGQGEYALEVGPPLTEWLSNYFNIDYYSMIKNIKNDQIASPYWASGATENWGLVTYREVRLLFDKDQTNALDKMYIGTITAHELAHKWFGNLITCRWWDNVWINEGFASYFEYFAMDGVDEKLELADQFNLMYLQSALSTDSSASTRALQHAVNSPTEVTGHFSGISYTKGATLLLMLKNLVGDSTFRKALNLFLVAKSYQHAFPSDLFNAFKQALDEDKTIDVDIYSFMEYWVDQPGYPVLNVNVNMDTGAIFVNQERFFISSSASQTDQVWPVPITYTTERDPKWNFDVEVVMTERTHQLQKTPEEEWVLFNVGQQNMYRVNYNIRNWQLLAAALNEDHTKIHHLNRAQIVDDVFALTRSVRMSYTLGFQVLEFLKKDTSYYSWYPATTGFNWLRNRFLHLPAVLAEFDEIIFEYLEAVIEDLGYDVVEGEPLTRTLNRFFTMSFACNIGHEGCVSHAVQNFNNLVQNGVSVNPNIRRHVYCEGLRAGGLAEWQHLRDLYDSSNNQADQVVMLRALGCTTNDQARQNYLEMILDDDVVKHQDRLNAFSFLLMGHRSNAKVALDFLKANVDRIREGVVLPAWFNSVISNIASYLDEEGLQDMEKWLAANKETFPEYSVGVSSVNSARANMKWGTDNAQSVLGAAKGSATIVLPTTMILLWSLLALLLK---------------------------------------------------------------------------------------------------------------------------------------
>AEO12694.1_Onub
MSFLTKLVLVPALLALVSAEFPFELEVDLDFDPAVARNDDPASYRLPEDLDPIHCNIEVTPYFETAPEGKEPFTFDGETTLYIRVLSEGLTAMILQDNVKDIVNVTLVTENFDIVPLNDSTPFDRIRQYFFLRINLADGVTLANGQVYLLNIHYIGNINETPLTRGMFRGNYKDSSGKFTFSWYAGTHLQPTHGRQLFPSFDEPGFKSTYNITVNRPANFTQTYSNMDIAETIPMGDLVKEVFYTTPRMSAYLISILVSEDFTVIAENNDADRPYRIIARPNAPNQGEYALKVGPPLTKWFEDYFSIPYYTMGPGMKNDQIASPDWASGATENWGLVSYREVRLLYEEGETNALDKMYIGTITAHELAHKWFGNLITARWWDNVWINEGFASYFEYFGMVYPELELESQFNIMYVQSALSADSSAATRALRHTVNSPTEVTGHFSGISYSKGATLLLMLKHFLSEDTFKKALNRFLVDRLEVWSYEHAFPEDLYVAFKNATTEDGTQLYSADIEEFLKYWVDEPGYPVLDVTVNTDTGLVQLSQERFFISATATQTQQVWPLPLTYTTGKNPDWNALTPTTVMLGKSDEIQIDAGDAWVIFNVQQKGNGMYRVNYDENNWKRIANALKADINNIHFLNRAQVIDDVFALMRSQRITFEQGFEVLDFLRDDTSYYSWYPATSGLNWIRNRFLHLPSVLAEYDAVLFEFLQAVIEDLGYDVVEDEPLTRTLNRLFVLSFACNIGHSGCVQDALQKFTALRTSQTPVNPNLRRHVFCVGLREGTYDDWNWLYNRRLDSNNQGDEVAMLRALGCSSDEQAVKEYLEMILSDDVKAQDTVNAFTFLYMGDKGNAKIALQFLKERTEEIRKAVVLPAWFQNVLSGIAGYLDEEGLEDMEQWLNSNQESVPEFNVGLSAIASARSSMKWGDDNADAVLKAMGRGSGHVIVPTLSLLFTTLIALMLR--------------------------------------------------------------------------------------------------------------------
>XP_021192755.1_Harm
MQFITIILLASAAIISADFPLPPEFDEPEFFSTSDPDSYRLPEDLDPINYVVEVTPYFTATDTKEAFTFDGIVTITLRTLKADLNALIIQENVRAINSVALTTEAGTSVPLHATNPFERISAYHFLKVNLPAGATLENGAVYKLTVDYVGNINETPLSRGVFRGSHKDANGNIRWYAATHLQPTNSRQAFPSFDEPGFKSTFDIIINRPVTFAPSFSNMGIKSSDLVNNRIREVFYTTPRMSAYLVTFHISEDFTVIANNNNDARSYRILARPTAAGQGQYALEVGPPVTNWLGEYLGIDYYSMDENTNMKNDQIASPYWASGATENWGLVTYRELRLLYQEGETNALDKMYIGTITAHELAHKWFGNLITCRWWDNVWINEGFASYFEYFAMDGVDKTMELEDQFNIMYVQSALSADATLSTRALQHTVNSPTEVTGHFSGISYSKGASLLLMLKHFVTENTFKKALNIFLEARKFEHAFPADLYSAFATAVQQDGVPSNTFDIASFMKYWVEEPGYPVLEVSVNSAAGRIELSQKRFLVSATATPTDQVWPLPLTYTTESNPDWQNLLPSKVMTAKTDFIERTVGANEWVIFNVQQKGIYRVNYDTRNWELLAAALSRDHTAIHHLNRAQIVDDVFALMRSGQMTYRLGFKVLDFLKKDTSYYSWYPAITGFNWLRNRFLHLPTTLAAFDEILYGFLDAVITDLGYDVVANEPLTRTLNRFFTLSFACNIGHKGCVDNAVQKFVALKDNSVAVNPNLRRHVFCEGLRAGGLDEWQYLYNRRQASNNQGDEVAMLRSLGCTSNTAAGQAYLKMILDDDVVKAQDRVNAFSFFYMGHRDNAKAGLQFLKDNVDAIRKAVVLPAWFNNVLTTTASYLDEAGLKDMEEWLLANQNAVPEFAVGISAITSARNNMQWGSDNAATIIAAANDEDPPEDGGSGEEVDPTEAPTTTTTEAPTTTTTEAPTTTTTEAPTTTTTAEPTTEGSGEESTTPDGSSTAAPESGEEDESSSAAILIPTTVLLSWTLLAMLL----------------------------------------------
>XP_021192759.1_Harm
MSKILLVALSFMLLAVAKGDHPVSWYRDFEDFPLPDVPVARNAERAYRLPKTVVPLEYDIYIDLYFDEATDKEDYNFEGRESIVIKATEADVKEIVLHANVDKVESVTIAEHVGTTGPGTAKSVQFETVELYHFLKIKLDEALKLDVNYTLNIEYTNTMNEGPMKRGIWRGYYTDANGQERIYATTHFQPYNARQAFPCWDEPLFKAVFKLHLTRPAAYVGTFSNTIILSNTTLANGRVRSDFAPTPVMSSYLVTFLVSETFQVLAEDTSFKPAIRIIGRSNTVGLADHALDLAVKMTEFFNNYFEIPYETLHPYLLNDHISSPDWASAGTENWGMVSYRELYMIINKSETIMSNEHYAATLVSHELAHKWFGNLITCYWWSNTWINEGYASYFGYIATNVMFPEYEFPDHFNSRYLQNSLSFDSGSGTVPLNHEVNTPLQVTGHFGTISYSKAAAFLRQTANIISADTFQKSCKYFLMANAYNATDQYDLQDAMLKAIEEDGSLADYPNFSFTEYYRIWVNEPGYPILQVNVNHATGVITLTQERFFISGTGNSAGTVYPIPITYSSKSNRTFDNLKPEKMMSLPSDTITKNAAEEWVIFNNKQHGHYRVNYDEKTWGLIAEALLNEPDTIHYLNRAQVVDDVFALMRSQRMTLNFGFDILRFLANETNFHVWDPAISGYTWYRNRLRHIPDKQAQFDTYILGLMEHAITTLGFEPAANETPTVTMARQNILHFACMLGHVRCNQESWDRFVNLRDNGVPINSRVRRNVYVTAMREGDENDFDFLLKRFRESNYANDQLEMLRGLGASRDPKLLTRYLELTLTKEVRSHDKLNSFNYALLGNRENAYTVLQFVKENMDAIRTAYVHDAPPRPVQSALTNLASYLDEPGLVEYDHWLRTAHPYPLAPEFVAAINAIPAARSNMAWGTANADSILAAAKASAAVPMTSLAMLVAMSVLLFVV------------------------------------------------------------------------------------------------------------------
>AEA29694.1_Tni
MSQTLLWALGLALLAVAKADNPISYYIESQDFPFDEIPEDTISRNDQRVYRLPTSVVPVEYDIHINLFFAERTEKPFSYEGFETIIVEAKEEVNEIVLHANVDRIQSISVFDSTGRPLRLQRFNPFHTEKVYHFLKINLAETLAVGAKYTLHINYEGTMNVGPMKRGIWRGWYVDSNNVERIYATTHFQPYNARQAFPCWDEPYFKAIFKLRLSSPSGYTGTFSNTAIEQTVPLPNNRVRVDFAPTPKMSSYLVTFLVSESFQVIAQDTSFDPPIRIIGRSNTNGLADHALDLAVKMTKHFDSYFEIPYSSLSPNLLNDHISSPDWASAGTENWGMVSYRELYLILSEEETLMSVEHYAATLVSHELAHKWFGNLITCHWWSNTWINEGYASYFGYIATHEMFPKYEFPDHFNTRYLQTSLSFDSGISTVPLNHDVNTPAQVTGHFGTISYSKAAAFLRMTANIMSPETFRKSCKLFLQSNAYSPTDPDDLLKSMLEAIEEDNSLADYGSFSFADYYNIWVNEPGYPILNVTVNHTTGVISLSQERFFLSSSAAPTGQIYPIPITFSTKTNPSFSILKPSHIMTGATLTINKAAVEEWVIFNNMQHGHYRVNYDSKTWSLIAEALLEEPSPIHILNRAQIVDDVFALMRSNRMTHNEGFKILKFLAKETSIHIWSPAISGFTWLRNRLRHLPAKQAEFDAFLLSQMEHAINELGYEPKPNETPTITMARQDILQFACTLGHEKCNQDSWERFVNLRDNGVPINARIRRNVYMTAMRKGNQRDFEYLLNRFRSSNYANDQLEMLRGMGASTDPELLTRYLALTLQKAVRTHDKLNSFNYALLGNNENVKTVVMFVKHNIDQIRTAYVEDSPANPVHSALSNIAAYLDEDGLDDYEQWLRTTQYGIPQFNSAISGINSARNNIAWGTANADVILAAARGSAAAAVASITLLICMALLSTFV--------------------------------------------------------------------------------------------------------------------
>AGO57906.1_Onub
MYLFIGLSVLLIAVGAADHPISWYHEFEKELRQDSSARNDEQIYRLPGDVVPLEYDIYIDMYFNERTDRPFSYDGRETIIIQAVTENVTQITLHANVDRINAISVLTDAGMLVPVNTQQPFFTEPLYHFLKINLAQNLVVGQNYTLFIDYTSTMNEGPMKRGIWRGSYIDANNQERFYATTHFQPYNARQAFPCWDEPLYKAVFKLHLSRPSHFTNSYSNTGVRLIESDLRNRIREHFWPTPRMSSYLLTLLVSESFQVIAEDRSFSPAIRIIGRSNTVGLADRALEFAVKMTQHFDEFLQYPYAELDPHLNNDHISSPDWASAGTENWGMVSYRELYLIQNSSETIMSVEHYASTLVTHELAHKWFGNLITCYWWSNTWINEGFASYFGYIATNQIFPEYELHEHFNSRYLQATLSFDSGTGTVPMNHDVNTPAQVTGHFGTISYNKAASFLRMTVNMITQDTFRKACQYFLRENSYEPTDQYDLFSAFDRAVTEDGTLNEYLHFNFTHYYDVWVNQPGYPILMVEINHSTGDMQLSQERFFLSASATPTGQIYPIPITYSTKSSRDFENLKPVYMMTSDKAVRTKAVGEEWVIFNHQQHGIYRVNYDDKTWDLIGDALVNEPGNIHHLNRAQVVDDVFALMRSGRLTYAKGFHILKFLYKETNYHVWNPAISGLSWLRNRLRFLPEQLAEFDSIILGYMDHVISELGFEPAENETPTVSLTRQEILQLACNIGHQKCVEDSQEKFNAMKDEVWIDPRIRRHVYMTGVREGGREEFDFVLRRHQQSNYANDQLEMLRALAATRDPQLLTEYLELTLTSTVRSHDKLNSFNFALTGNPDNVYTVLEFVKNNIDAIRVAYIEDAPPTPVNSALNNIAAYLDEPGLVDYEEWLRTTQVGTMQYSGALSSIQSARANNEWGANNADMILSAMRDGSATVVVSTALLLATAVLVRLV--------------------------------------------------------------------------------------------------------------------------
>XP_022125616.1_Prap
MFLRTGLVLALLALTKSEKLTLADIDDSMTVEDEILVRSPDKIYRLPTTVKPISYDIFIDFYFAEKTDNPFSYNGRENIIIQAQQSDVYQIVLHANVDKINTVTVETDDGATLNLGTPPFLLEPQYHFLKINLQQALAMNANYSLKIDYSSTMNEGPMKRGIWRGWYKDNNGVERIYTTTHFQPYNARQAFPCWDEPLFKSVFTVHLSAPASYTKMFSNTEVASIENDTNAGRLTTNFYPTPVMSSYLLTFLVSETFQVIAEDTSFKPPIRIIGRSNTAGLADHALELTVKMTKFFDEYFEIPYSTLHPHLNNDHISSPDWASAATENWGMVSYRELYMIIDPKETIMSTEQYASTLVSHELAHKWMGNLITCFWWSNTWINEGFASYFGYIAAHGMFPKYELHEHFNSRYLQGSLSFDSGTSTVPLNHDVNTPAQVTGHFGTISYSKGAAFLRMISDLISPETFRKACKFFLIDNAYEPTDQQDLYEAFSKAIQEDDTLSQYKNFNFTEFYRIWVNEAGYPILNVTVHHSTGEIHLSQERFFISATATPTGQIYPIPITYSTKSKPNFDELKPSYIMSGERAVLNKDVGEEWVIFNNQQHGLYRVNYDEKTWNLIADALLKTPNDIHHLNRAQVVDDVFALMRSEKMTYAYGFKILRFLEKETNYHVWNPAISGYTWLRNRFRHLPETQATFDAHVLGLMEHVINYLGYEPKANESTTTSVTRQEVLHFACLLGHEGCVKESLSRFVALKNGNWVDPRIRRNVYVVGVREGGAEDFNFLLNRFQTSNYANDQLEMLRGLGATQDPQLLTRYLELTLTKEVRSHDKVNAYNYALLGNKANSNTVLEFVKNNIDTLRKAYVEDSPPNPVHTALSNLASYLEEDGLQEYEAWLRSTQSNTLQFNSAISAINSARSTMAWGTANADMILEATRSSASILLFSTTLVLAMLFITIRI--------------------------------------------------------------------------------------------------------------------------
>AIK27006.1_Sexi
MSNILLVALSLGLVALAVGDHPLSWYREFQEIEFEDVPATRNDERAYRLPTTVVPLDYDIYLDLFFDERPDRPFSYDGSVDIVIQAKVESVKQIVLHANVEKVGEVKLKNLAGAEVILDSEKSTERETLYHFLKINVQEPLTPNVNYTLHIDYTNKMNEGPMKRGIWRGWYIDENNVERVYATTHFQPYNARQAFPCWDEPLFKAVFKMHISRPSGYTGIFSNTVPTGNSLLLNNRTSTDFAATPVMSSYLVTFLVSETFKVIAQDTSFKPPIRIIGRSNTYGLADHVLELAVKMTEFFDNYFGIPYAKLHPNLLNDHVSSPDWASAGTENWGMVSYRELYMIINKNETIMSVEHYAATLVSHELAHKWFGNLITCYWWSNTWINEGYASYFGYIATNAMFPQYEFPDHFNSRYLQTSLAFDSSPSTVPLNHEVNTPLQVTGHFGTISYSKAASFLRMTANIMSLETFKESCQYFLMANLYKPTDQFDLLKAMNDAIVDDNSLENYPGFNFSDYYRIWVNEPGYPLLTVKINYDTGDMTLEQERFFLNPALETTDQVYPIPITYTTRRISNFTYLRPSHMMTTRSTVISKPTVGEEWVIFNIQQQAHYRVSYDQRNWELISDALLNRPDSIHYLNRAQIVDDVFALMRSERITIQFALHILRFLAKETNNHVWEPAISGFNWMRARIRHIPEKQAEFDAYVLAQMEHAITTLGFEPKEGESPTVTTARQSILHFACLLGHEKCVQESWDRFYDWRVNQKPVNSRVRRNVYVTGIREGDVEDFNFLLSKFRESNYANDQLEMLRGLGAAKDPELLTSYLKLTLTKEVRSHDKLNTFNYALLGNQDNYKTVMQFVKDNIEEIRIKYIEDSPARPVHSALSNLAGYMDEPALVDYEAWLESQQNLPQLATAKNAIASARTNMAWGTANVDKILEATRSSATKTVTSLFMLIAMTVLLRVI----------------------------------------------------------------------------------------------------------------------
>AAX39864.1_Tni
MYLLALLTVIGSALALPVIENNEKNTVLESLYVLPRETIPLFYDVSLILDPDNEAYFNGTVAIRILPYVSTSQIVIHAMELEIKTVGVYSDRTPANDIYLDHEQSTDDTHLLRINLKSPLPVLQPHTINIKYSGKYAPNMFGIYVSTYETNNQPQKVITSQLQPTFARRAFPCYDEPALKAKFSTTIYAPPTYPVVRSNMPLKPASENVKEDIAGYTKHEFADTLTMSTYLLAYLVSNFEYIENQQNDIYHIPFRVYSRPGTQTGAEFALRFGQENMVALEKYVDFAYAFPKIDKAAVPDFAAGAMENWGLVVYREVALLVTEGVTTTSVKQNVGRIICHENVHMWFGNEVGPLSWTYTWLNEGFANFFENFATDLVRPDWRMMDQFVLMMQNVFQSDAVISVNPMTHPVYTPSQILGTFNAVAYQKSGSVIRMMQHFLTPEVFRQGLILYIKDKSRSAAHPSDLYTSLQKALDASTHSIPFPLATVMTRWTTQGGFPVLTVTRSAAAAQSIVVAQERYLTDRSNPSNDRWHVPINWVLSTDPDFSDTSPQAWVPPTFPARSFDIPGLSNAEWYIINKQQTGYYRVNYDLQNWIALGRVFNSNHSLINVLNRAQVIDDAFNLARNGRLNYEHAFEISRYLEKEKNYIPWGAANPAFTYLDGVLSGTGVYNLFQQYLLALSAPLFEELGFLAGDEEFVTAYHRNIILDLNCRHGNPNCINRAQELLEGFREGTTQLNADIQTLVFCSGLRGGSVENFNFLWNRYVDSSDSSEQSILLNALGCTSNVERRAFYLGQVIDDNSPVREQDRHTVIVSVTNASPESTEAALDFVVANFAEIQPRVQGLTGTTNILNAFARRLTTEAHLEKVRDFEKRYEDIFSAGEIAAIAGINENIAASVTWTKDNAAVVEAWLRSNYGSSGAPMLVSSLIVLISAFVTIFNY----------------------------------------------------------------------------------------------------------------------------------------
>XP_021192782.1_Harm
MYLLALLTLFGSAFAGPLTAPVVDNRNLAATYVLPSDTVPTFYDVRLFLNPDNEENFRGIVSIRILPKTTTNQIVLHAMAMEVDENTIRVYSDRVPNVNIYASASLATDDTHLLRINLNQTMTILQPHTIEIEYVGHYAENMFGIYLSKYENNGQEQRLITSQLQPTFARRAFPCYDEPALKAVFRTTIYAPASYTVVRSNMPLRTDLLKEDVAGYVKHEFQDTLIMSTYLIAYLVSNFVAIENNVNPLYRVPFRVYSRPGTQNTAEFALTFGQQNMAALERYTEFNYEFPKMDKVAVPDFAAGAMENWGLVIYREVALLVTDGVTTTAVRQNVGRIICHENVHQWFGNEVGPLSWTYTWLNEGFANFFENFATDLVRPEWRMMDQFVLALQNVFQSDAVASVNPMTHEVYTPSQILGTFNAVAYQKSGSVIRMMQHFLTPEVFRQGLVIYIRNNTRDAASPLNLYAALQQALDQSSHSIGFPVNTIMQRWVNQGGFPVLTVTRSAPTAQSIVVEQERFLTDRSQRLTDRWHVPINWVLSTNPDFSDTSPQDWVPPTFPAKSFDIPGLSNAEWFIINKQQTGYYRVNYEPSNWAALARVLNSSHETIHVLNRAQILDDSFNLARNGRLNYEYPFTISSYLVKESDYIPWGAANPAFTYLDTVLSSSPAYGLFQRYLLDLSAPLYQQLGFEASQDEEFVTPYHRNIILDLNCRHGNPACISTAQTLLERFRTDESQPLNADIQTLVFCSGLRGGSVENFNFLWDRYLATSDSSEQSILLNALGCTSNEERRAFYMNQVISDDSAVRDQDRHTILVSVINASPNSTQAAFEFIIENFAAIQPRVQGLTGTTNILNALSRRLTSQADYDQVLAFEQRYQNIFTAGELASIAGIKENIAASITWSTQNAPIVEAWLRTNYGESGATALVSGFLVLISIVVTIYNH--------------------------------------------------------------------------------------------------------------------------------------
>NP_001036834.1_Bmor
MYLLFITALLGSAYSFPTSTFNNVTRNTDLASQYVLPGESFPTFYDVSLFIDPANTVSFNGKVSIRIIPRIATNVIVVQAMEMTIRSISVFTDRNSNENLFTSFTLATDDTHFLRISTRTQLLPDQPYIVNIDYESKYAPNMFGVYVSTYQQNGRTVNLVTSQLQPTFARRAFPCYDEPAIKAIFRTTIYAPAAYTVVRHNTPERAVPLKEDVAGYVKHEFEDTLVMSTYLLAYLVSNFEHVSHEQNPIYRVPFRVYSRPGTQTNAAFAMDFGQKNMVALEAYNEFPYAFPKLDKAAVPDFAAGAMENWGLVIYREVALLVTEGVTTTATRQNIARIICHENVHMWYGNEVGPLSWTYTWLNEGFATFFESFATDLVLPEWRMMEQFVVTMQNVFQSDAVLTINPMTHAVYTPSQIMGQFNAIAYQKSGSVIRMLHHFLTPEIFRRGLVIYIINNSRRAAGPSDLYCALQQALDASDHSIPYSISNVMNRWVNQGGFPVLNVRKSAPNANSVFISQERYLTDRSLTSTDRWHVPVNWVLSSNIDFSDTKPQGWIPPSFPATSIDIPGLANAEWFIFNKQQTGYYRVNYDPENWAALAKILQTNHAVIHLLNRAQILDDSFNMARNGRLNYNLPFEISRYLINEKDYIPWAAINPAFNYLDIVLTGSSVYNLFREYLLTLTAPLYDEIGWEATANEEHVMAYHRNIILDINCRLGNQRCVTRAQELLEQFRNNPTQRLNPDLQNTVYCSGLRGGDRDNFNFLWEQYLATSDSSGQNILRNALGCSSNPELRPFYMNQVFDAHSPVGGQDRHTILVSVINSSPENMDAALEFVIENFHRIQPRVQGLTGTTNILNAFARRLTTETHAERINQLISRHQAILTAGEQASISAIREHIAASIAWGKDNAAVVEDWLEDNYGEPKPEEPSAAHSTTAGFIVLLSAFVAFFNIH-------------------------------------------------------------------------------------------------------------------------------
>ADA59490.1_Pxyl
MRLLICLTLLGLVCGNPVQLTDNSIALQNTYDNYVLPGESFPTFYDVQLFFDPEYEASFNGTVAIRVVPRIATQEIVLHAMEMEILSIRAYSDLPSDENENLFSSFTLATDDTHLLKIQFTRVLGALQPITVEISYSAQYAPNMFGVYVSRYVENGATVSLVTSQLQPTFARRAFPCYDEPALKAVFRTTIYAPPAYNVVETNMPLRTDSLKSDRPGFAKHEFQDTLVMSSYLLAYLVSKFDYISNENNPTYDKSMKVFSRPGTQNTAEFALDFGQKNMVELEKYTEFPYAFPKIDKVAVPDFAAGAMENWGLVIYREIAPLVQEGVTTTSTLQGIGRIISHENTHQWFGNEVGPDSWTYTWLNEGFANFFESFATDLVLPEWRMMDQFVVNMQNVFQSDAVLSVNPMTFEVRTPSQILGTFNSVAYQKSGSVIRMMQHFLTPEIFRKSLALYISRMSRKAAKPTDLFEAIQEVVDASDHSIRWRLSIIMNRWTQQGGFPVVTVRRSAPSAQSFVITQRRFLTDSTQESNTVWNVPLNWVLSTDVNFNDTRPMAWLPPQLAAEAVQVPGLQNAEWFIVNKQQTGYYRVNYDPENWRALAKVLNDTHEIIHLLNRAQLIDDSFNLARNGRIDYSLAFDLSQYLVQERDYIPWAAANAAFNYLNSVLSGSSVHPLFQEYLLFLTAPLYQRLGFNAATGEEHVTPFHRNIILNINCLHGNEDCVSTAETLLQNFRDNPTQTLNPDIQTTVFCSGLRGGDVDNFNFLWARYTATQDSSEQSILLNALGCTSNADRRDFLFSQVIASDSQVREQDRHSVLVSAINSGPDNMNAALDFVLENFANIQPNVQGLTGTTNILNAFARTLTTQEHANKIDEFSNKYANVFTAGEMASVAAIKENIAASITWNSQNAATVEAWLRKNFGTDGASTVSASITIIISAMVAIYNIL-----------------------------------------------------------------------------------------------------------------------------------
>ACJ64828.1_Onub
MLLLLVALIGSAVASPVSQEESRTLTNEQLAAQYNLPRETIPTFYDVTLFLNPSYPDNFNGSVSIRIVPNITTNVIVLHAMEMEILNIEVFSVLNTTADIFQTHFLATDDTHFLRIFTNELMLPNQLYIVNIEYRGQYASNMFGIYVSTYEQAGLGTVNLVTSQLQPTFARRAFPCYDEPALKAIFRTTIYAPPGYPTVRSNMPLRNDTNKPEIAGWVKHEFQDTLDMSTYLLAYLVSSFEYISNENDPIYEVPFRVYSRPGTQSNSEFALDFGQKNMIALENYIELPYAFPKLDKAAVPDFAAGAMENWGLVIYREVALLVTEGVTTTQTLQNIGRIICHENMHMWFGNEVGPYSWTYTWLNEGFANFFENFATDLVNPHWRMMDQYVIAVQNVFQSDAVLSVNPMTYPVFTPSQIISTFNAVAYQKSGSVIRMMQHYLTPEIFRQGLVQYVSNMSRKAAQPSDLFANLQEVLDASNHSIPWPIATIMDRWTNQGGFPVLTVFGSAPTANSLTIAQERFLTDRSLTSTDRWHVPVNWVLSTDPNFNDTSPQGWIPPSFPAVAIDIPGLNQAEWYIVNKQQTGYYRVNYDVQNWAALASVLNSTHELIHVLNRAQIIDDAFNLARNGRVNYNYALEISRYLVREEDYIPWAAANAAFAYLDVVLTGSEVYHLFQRYVLELTAPLYSSLGFNNTANDEFVTAYHRTIVLNFNCRFGNEHCVETAQEMLESFRTTQVRLAADIQTTVYCSGLRGGDADNFDFLWDEYLKSTDSSEQSILLNALGCTSNADRRQFYMNQVINETSQVREQDRHTILVSTINASPENMEEALDFVVENFHLIQPRVQGLSGTTNILNALSRRLTTQAHSDKVDQLFNRHQFIFTAGELASIGAIRENIAASLTWSAEYLDTVESWLVENYTDSASIITSSFVIFISVFIAIFNH---------------------------------------------------------------------------------------------------------------------------------------
>AAP44965.1_Sexi
MYLLTLLSLIGAAVCRTLDTIVEESHADRYVLPKNILPSFYDVILYLDPDNEAYFEGSVDIRIIPQTDTNEIVLQAMEMQINAADIEVFNEFQPTNNLYSSHTLASDDTHLLKIQLSETIPAARVHTLRFKQFRGQYATNMFGIYVSTYTNAAGQTEKLITSQLQPTFARRAFPCFDEPFFKARFRTTIYARPTYNVVESNMPLRPNDDLKKPDVQGWVKHEFQDTPLMSTYLLAYLVSNFQSVSNEANPIYSVPFKVWSRPGTQATAAFALEFGQQNMVELEKYTEFKYDVPKLDKAAVPDFAAGAMENWGLVIYREVALLVTDGVTTTATRQNVGRIICHENVHQWFGNEVSPVSWTYTWLNEGFANFFENFATDLVKPDWRMMDQFVLALQNVLQSDAVLSVNPMTHPVYSPSEIIGTFNAVAYQKSGSVIRMMQHFLTPEVFRKGLAIYIKKHSREAVVPSQLYSALQQALDESDHTIPFQIIDVMSRWAYQGGFPVLTVTRSAAAANSITVAQERYLTDNKLTSPDRWHVPINWVLSTNPDFSDTKPQAWVRPTFPALSFDIPGLTQADWYILNKQQTGYYRVNYENSNWLALAGALDTDHSVIHVLNRANLLDDAFNLARNGRLNYQIALSLSRYLVKEKDYIPWGAINPSFTYLDSVLSGSSIYSLFQQYVRQLTAPLYEELGFIAADGEEHVTPYHRNIILDLNCRYGNAECTSTAQSLLEGFKNNPEQPLNPDIQNLVYCAGLRGGSVENFDFLWERYLSSQDHSEQSILLNALGCTSNAERRSFYMQQVISDTSPVREQDRHTILVSVTNASPESTEAALDFVIENFAAIQPRVQGLTGTTNILNAFARRLTTQEHSSKIDELSSRHQSILTAGELASIAGIRENIAASITWNTDNAAIVEDWLQDNYGNGGGDDDIGSGEEPDDEDNGSPALLSGFVILISFVVTVFNH-------------------------------------------------------------------------------------------------------------------
>AAK73351.1_Aaeg
MWKTAILILSVTSAVWSGVPLERQNLPSTPRQEVPVSGYRLPNNTIPLRYNIELTTHVHDHQSPNQFDFNGKVTILLRVLEENVQNITLHYRQITVTHVKLADATNAVLEDDDSSFTTDVTYEFLVILAPSVLRIGNYSLELEYHGELRTDNGGFYRSSYTDVNGNTRWIATTQFESTDARHAFPCYDEPGTRAPIGLKLTHGNAYHAISNMPIKSSLPWNATYTVTEFEDTLAMQTYLLAFVVSDFAFISNTENKQSVYANPVSISNGDLNFALEAGVKVINALENYLQVKYSFPKLDQIGIPDFAAGAMENWGLVTYREEALIYNSTKSPMGQLKRTASIIAHEYGHQFFGNLVSPKWWSYLWLNEGFATLMQYIAADKAYPDLRIQDMATVEALQNAFQSDALENTRPMNSYVETPTAISALFDDIAYDKSGSVLRQLQHAFGDTVFRAGLKYYLDAMQFKAATPADLAAALQRAVDAHQALPSTTNVSDIINSWADQSGYPVLHVSRNTDNVITLSQERYLLKRSRDAVKGTWYLPYNMATSQASDFSSTLPHDWLIDQTVELRPSAALNWTNDDWVIFNKQQTGYYRVNYDDKLWELITHELHHGNHSSIHHLNRAQLIDDSLNLARSGHLKYDITLKLIQFLTKEEEYVPWASLNNGLAYLNRMLAGSNKYNLFKKYVWELVEPSFHKFGLENKPSDTHFAKLVRNILINWACQVGSEDCLTQTNSQLAEVVSNKTEDIDPNLKGVVYCNGLRNADSNTFQYVLDRMHRSQDPSDRMLLISALGCSENTALLEMYLATSLDETGDFGYRGQERSRVFSAVYVNGRVGLETAMKFLDANAATIDRLYNGGSFGGRAIGSAVTGMARRVVNKEQYDEFLAMSTRLESAGYLNAGELSTAKELSGENVQWTNTYFNVIESWLEANVKSGAVRFGTASMMAVTTVATLVAVLL------------------------------------------------------------------------------------------------------------------------
>AAL85579.1_Aaeg
MWKTAILILSVTSAVWSGVPLERQNLPSTPRQEVPVSGYRLPNNTIPLRYNIELTTHVHDHQSPNQFDFNGKVTILLRVLEENVQNITLHYRQITVTHVKLADATNAVLVDDDSSFTTDVTYEFLVILAPSVLRIGNYSLELEYHGELRTDNGGFYRSSYTDVNGNTRWIATTQFESTDARHAFPCYDEPGTRAPIGLKLTHGNAYHAISNMPIKSSLPWNATYTVTEFEDTLAMQTYLLAFVVSDFAFISNTENKQSVYANPVSISNGDLNFALEAGVKVTNALENYLQVKYSFPKLDQIGIPDFAAGAMENWGLVTYREEALIYNSTKSPMGQLKRTASIIAHEYGHQFFGNLVSPKWWSYLWLNEGFATLMQYIAADKAYPDLRIQDMATVEALQNAFQSDALENTRPMNSYVETPTAISALFDDIAYDKSGSVLRQLQHAFGDTVFRAGLKYYLDAMQFKAATPADLAAALQRAVDAHQALPSTTNVSDIINSWADQSGYPVLHVSRNTDNVITLSQERYLLKRSRDAVKGTWYLPYNMATSQASDFSSTLPHDWLIDQTVELRPSAALNWTNDDWVIFNKQQTGYYRVNYDDKLWELITHELHHGNHSSIHHLNRAQLIDDSLNLARSGHLKYDITLKLIQFLTKEEEYVPWASLNNGLAYLNRMLAGSNKYNLFKKYVWELVEPSFHKFGLENKPSDTHFAKLVRNILINWACQVGSEDCLTQTNSQLAEVVSNKTEDIDPNLKGVVYCNGLRNADSNTFQYVLDRMHRSQDPSDRMLLISALGCSENTALLEMYLATSLDETGDFGYRGQERSRVFSAVYVNERVGLETAMKFLDANAATIDRLYNGGSFGGRAIGSAVTGMARRVVNKEQYDEFLAMSTRLEFAGYLNAGELSTAKELSGENVQWTNTYFNVIESWLEANVKSGAVRFGTASMMAVTTVATLVAVLL------------------------------------------------------------------------------------------------------------------------
>XP_001662888.1_Aaeg
MWKAAILILSVTSAVWSGVPLERQNLPSTPRQEVPVSGYRLPNNTIPLRYNVELTTHVHDHQSPNQFDFNGKVTIWLRVLEENVQNITLHYRQITVTHVKLTDATNTVLVNDDSSFTTDVTYEFLVILAPSILRIGDYSLELEYHGELRTDNGGFYRSSYTDARGNTRWIATTQFESTDARHAFPCYDEPGTRAPIGLKLTHGNAYHAISNMPIKSSLPWNATYTVTEFEDTLAMQTYLLAFVVSDFAFISNTENKQSVYANPVSISNGDLNFALEAGVKVINALEDYLQVKYSFPKLDQIGIPDFAAGAMENWGLVTYREEVLIYNSTKSPMGQLKRTASIIAHEYGHQFFGNLVSPKWWSYLWLNEGFATLMQYIAADKAYPDLRIQDMATVEALQNAFQSDALENTRPMNSYVETPTAISALFDDIAYDKSGSVLRQLQHAFGDTVFRAGLKYYLDAMQFQPATPADLAAALQRAVDDHQALPSTVNVSDIINSWADQSGYPVLHVRRNTDNVITLSQERYLLKRSKDAVKGTWYLPYNMATSQASDFSSTLPHDWLIDQTVELRPSAALNWTIDDWVIFNKQQTGYYRVNYDDKLWELITHELHHGNHSSIHHLNRAQLIDDSLNLARSGHLKYDITLKLIQYLTKEEEYVPWASLNNGLAYLNRMLAGSSKYNLFKKYVWELVEPSFHKFGLENKPSDTHFAKLTRNILINWACQVGSEDCLTQTNSQLAEVVSNKTKDIDPNLKGVVYCNGLRNADRNTFQYVLDRMHRSQDPSDRMLLISALGCSENTALLEMYLATSLDETGDFGYRGQERSRVFSAVYVNGRVGLETAMKFLDANAATIDRLYNGGSFGGRAIGSAVTGMARRVVNKEQYDDFLAMNTRLESAGYLNAGELSTAKELSGENVQWTNTYFNVIESWLEANVKSGAVRFGTASMMTVTTVAALVAVLL------------------------------------------------------------------------------------------------------------------------
>AAK55416.1_Aaeg
MWKAAILILSVTSAVWSGVPLERQNLPSTPRQEVPVSGYRLPNNTIPLRYNVELTTHVHDHQSPNQFDFNGKVTIWLRVLEENVQNITLHYRQITVTHVKLTDATNTVLVNDDSSFTTDVTYEFLVILAPSILRIGDYSLELEYHGKLRTDNGGFYRSSYTDARGNTRWIATTQFESTDARHAFPCYDEPGTRAPIGLKLTHGNAYHAISNMPIKSSLPWNATYTVTEFEDTLAMQTYLLAFVVSDFAFISNTENKQSVYANPVSISNGDLNFALEAGVKVINALEDYLQVKYSFPKLDQIGIPDFAAGAMENWGLVTYREEVLIYNSTKSPMGQLKRTASIIAHEYGHQFFGNLVSPKWWSYLWLNEGFATLMQYIAADKAYPDLRIQDMATVEALQNAFQSDALENTRPMNSYVETPTAISALFDDIAYDKSGSVLRQLQHAFGDTVFRAGLKYYLDAMQFQPATPADLAAALQRAVDDHQALPSTVNVSDIINSWADQSGYPVLHVRRNTDNVITVSQERYLLKRSKDAVKGTWYLPYNMATSQASDFSSTLPHDWLIDQTVELRPSAALNWTIDDWVIFNKQQTGYYRVNYDDKLWELITHELHHGNHSSIHHLNRAQLIDDSLNLARSGHLKYDITLKLIQYLTKEEEYVPWASLNNGLAYLNRMLAGSSKYNLFKKYVWELVEPSFHKFGLENKPSDTHFAKLTRNILINWACQVGSEDCLTQTNSQLAEVVSNKTKDIDPNLKGVVYCNGLRNADRNTFQYVLDRMHRSQDPSDRMLLISALGCSENTALLEMYLATSLDETGDFGYRGQERSRVFSAVYVNGRVGLETAMKFLDANAATIDRLYNGGSFGGRAIGSAVTGMARRVVNKEQYDDFLAMNTRLESAGYLNAGELSTAKELSGENVQWTNTYFNVIESWLEANVKSGAVRFGTASMMTVTTVAALVAVLL------------------------------------------------------------------------------------------------------------------------
>AAL85580.1_Aaeg
MWKAAILILSVTSAVWSGVPLERQNLPSTPRQEVPVSGYRLPNNTIPLRYNVELTTHVHDHQSPNQFDFNGKVTIWLRVLEENVQNITLHYRQITVTHVKLTDATNTVLVNDDSSFTTDVTYEFLVILAPSILRIGDYSLELEYHGELRTDNGGFYRSSYADARGNTRWIATTQFEPTDARHAFPCYDEPGTRAPIGLKLTHGNAYHAISNMPIKSSLPWNATYTVTEFEDTLAMQTYLLAFVVSDFAFISNTENKQSVYANPVSISNGDLNFALEAGVKVISALEDYLQVKYSFPKLDQIGIPDFAAGAMENWGLVTYREEVLIYNSTKSPMGQLKRTASIIAHEYGHQFFGNLVSPKWWSYLWLNEGFATLMQYIAADKAYPDLRIQDMATVEALQNAFQSDALENTRPMNSYVETPTAISALFDDIAYDKSGSVLRQLQHAFGDTVFRAGLKYYLDAMQFQPATPADLAAALQRAVDDHQALPSTVNVSDIINSWADQSGYPVLHVRRNTDNVITLSQERYLLKRSKDAVKGTWYLPYNMATSQASDFSSTLPHDWLIDQTVELRPSAALNWTIDDWVIFNKQQTGYYRVNYDDKLWEQITHELHHGNHSSIHHLNRAQLIDDSLNLARSGHLKYDITLKLIQYLTKEEEYVPWASLNNGLAYLNRMLAGSSKYNLFKKYVWELVEPSFHKFGLENKPSDTHFAKLTRNILINWACQVGSEDCLTQTNSQLAEVVSNKTKDIDPNLKGVVYCNGLRNADRNTFQYVLDRMHRSQDPSDRMLLISALGCSENTALLEMYLATSLDETGDFGYRGQERSRVFSAVYVNGRVGLETAMKFLDANAATIDRLYNGGGFGGRAIGSAVTGMARRVVNKEQYDDFLAMNTRLESAGYLNAGELSTAKELSGENVQWTNTYFNVIESWLEANVKSGAVRFGTASMMTVTTVAALVAVLL------------------------------------------------------------------------------------------------------------------------
>XP_318000.4_Agam
MVRLLLLVSLGLCCLLASADRPPYKSSGIYEEEPQLPGASDLSGGVASDEIGVAPAQAVDERYRLPTTSIPIHYDLHLRTEIHRNERTFTGTVGIQLQVVQATDKLVMHNRGLVMSSAKVSSLPNGVTGAPTLIGDVQYSTDTTFEHITFTSPTILQPGTYLLEVAFQGRLATNDDGFYVSSYVADNGERRYLATTQFESTSARMAFPCYDEPGLKATFTVSITHSLSYKAISNMPQKTTTDIETDMRTTFFEKTPAMSTYLLAFVVSDFQLRLSGAQRVYVRPNAFNEATFALEAGVKILKVLDDHLGIPYDTYMPKLDQIAIPDFAAGAMENWGLVTYREQALLFNPAVSTYRGKTNVATTIAHEYAHQWFGNLVSPEWWEYIWLNEGFATLYEFYALDMAYPGQEYWELFNQQVIQYAMGQDGQASTRPMNWNAATPGEISALFDRVAYDKSGSVLNMMRHVLGDDNWKAGLKAYLTDRALQGAVDEQLYAGLQSAIEGKGVLPNGVTVAQIMRTWTNEAGYPVLNVRRSYDTGDVIISQERFYNDRKVPNTNIWMIPYNYVHQAKADFNEFDDFQWLATKAARIETTVPANEWIVFNKQQVGYYRVNYDEHNWELITNALHENWASIHRLNRAQLIDDAYWLARSGRLDLRVALRFMTYLRNEREYAPWTAANVALTYFNNRLRGTAEYHNFLIFVDALIEDIYSLLTIDAVSPDDTLLHKYLVQTISTWACSMGYTDCLMKTAALLKAEASGTGPAVHPDIASVTYCYGMRSALESEFQYLYRKMMNSKNLAERTMLIDSLGCSNNKEFLKAFLTTALGSGTGVEINYRADERRRVVQAIYSGGRTGVDALIEFLMDPALVNEFVSTLSTSTLNSALSAIASRTNNVEEMNKLNALITALGSRVNSQTAANLRTTAQANLDWVNGFEGLMLSNFLAEFAAETLLTTTAAPETTTVTAGPTTTTTTPSSAVTTTTGPTSVTTTVVQTTTEEDDGAATIGLSIAALLVSITVHLLMG-------------------------------------------------------
>ETN58400.1_Adar
MVIRCRVNRNQHYRWYAIVGLLLGFELGIAASVSPLRELAAWDTLSPIGGSTETVFAPAAEIDQSYFLPNNSIPTHYSISLETDIHQNVRTFRATTWVYLTILEPSDRITMHLQELTIMEARLYRVASSGGQAIEIDQPARIVNIALEHVTFRTAATLPTGNYALRIVYTGIMLNYQSGYLASQYRNEQDQWRYVGSTHFQATHARRLLPCYDEPALKATFDLQIRHHRDYKAIANMPRTSIEIDPTNREYLISVFETTPRMSTYLLAFAVTDFATRENGKHQVVARSNAINDADYALQVGATILERLEDYLGVPYYEYMPKLTSIAIPDRGTGAMENWGLVTYGEPVMLYNPTVNTYRNRKDVTTIIAHEYAHQWFGDLVSPLWWQYIWLNEGFATLFQYYATRLAVPGDEYWELFNGEVIQRAFQDDASETIHSMNQNAATPQEILALFDSIAYKKAGSVLNMFRNVLGESSWQEGLKQYLKDYELTVASDSTLSFYLQQAVEGNDILPQGVKVQDLLASWTNAPGFPVLTVNRLYRDGWMILSQNRFMNGKVLPVEHVWHIPYNYAYASSASFYDLSQYDWLAAPAAKIASTVPDNEWVVFNKQQTGYYRVNYDRRNWELLIEALHANHIAIHRLNRAQLIDDAFHLARADLLDMSVVLRLLRYLRNERDYAPWQAADQVLTFLYEQLHGTEHEHAFLIFMDELIEEVYATLSVDTVNPGETTLYKYLKQLITGWACRIGYKDCLQRSREALRKEYSTPSAGETAVPVHPDVRAVVYCHGLQEDTEPEFQAIYMRLMNSRNQAERTDLLKALGCSQNENSLRTLLATIVLSASPGTNFIYLSEERAQLLNAVTTGTTGVGIATFVDVYSDTVSLQTAISIAGAGAMESAVRNVAAQCNTPQEREQLETLLKAVTGYVSSATVNSARALATAKLDWFNSAEALIVAEFLESYNNI----------------------------------------------------------------------------------------------------------------------
>Contig2063_c2_g1_i1_Dsac
MMAYPWLSLSVVVTLLQGALFLSPLPVPDKQWDDFDVHPLQTAEEEWEQYNELLRNSDYRLPRTTVPDHYVLSLTPYFEHTDVNRAFTFDGKVKINIRATTEGVNEILMHCNDLTVKSVTVQYTDSNNETKNIASSEQNLECQMPYSFLRISTTEYLQQVVTYEVEMEFTGHLQSNMRGFYRSWYSDHNATRRWMATTQFQPGHARQAFPCYDEPGFKATFDITINREPDFSPTISNMPIKDTSNELVPGRVSETFHTTPRTSTYLLAFIVSHYEVVASKNDEERPFRIYARNNAGTTGDWSLEIGIDLLRAMEEYTQIPYYTMADNMDMKQAAIPDFSAGAMENWGLLTYREALILYDPQNSNHFYKQRVANIVSHEVAHMWFGNLVTCAWWDNLWLNEGFARFYQYYLTASVAPELGYETRFIVEQFEQAMSADSVDTAHALTNQAVSDPITVSAHFSSITYARGACILRMTEHLLSHTTFVKGLRKYLQDRSYDVAEPHDLFKALDDAAVEDGVLNDYDGITIDQYFRSWSEKAGHPLLTVNIDQATGEMTIKQARWERSSGESIHFSLWDIPITWTRADDPDFLNLKPSQFMRTESTVIQRGTTGNEWVVFNKQASGFYRINYDNTNWALITQALRSDVHVIHEYNRAQIIDDLFNFGRATVMPYDRVFNIISFLEFEDQYAPWINAITGFNFLIRRLAHDTPNLKRLQEVIIAFSKTITARLGYVENENEPFMDGLLRMYVMQFLCNIGDQQCINVGKERFTMWRSGNVHIPANMRPWVYCVGLREGTAEDFNFFWEKYLNEDLASEQVVMLQAAGCTTDQNSLTVFLDAIVAEEEIVRPQDLTTALNSAVTRNEVNTLRVFEWLKNNIDKTAAKFGSIATPLSYIAPRLFTQSDIDQVFISIFIINISLLITPPTGYRLN-----------------------------------------------------------------------------------------------------------------------------------------------------
>Contig3546_c4_g3_i1_Dsac
MKLLMITVLATAYLSVNGFPQDPLPYRNTIFMDERLENGPFEFLNSYNDVSLAQVNNPYRLPTTTRPQHYRVDLMVNITNLSFNGKVEIDLYATQPNINEIVIHAHDLTIKSVELLLINNTIYHTHRLEPQYHFLRVSLTSGSLIYNSEVPVIYTLIIEYEAQLRSDMTGLYRNWYRNNATDEPIWMASTHFQATAARFAFPCYDEPSFKATFDVIITRPADFGSWFCTRRVNTTESAIENYKDDIYSRTPVMSTYLLALIVAKYDSKEKIENEKLTYEVIARPAAMEDNQGDYAFYFGQELLEEMSNHTDMDFYSVNENIKMTQAAIPDFSAGAMENWGLLVYREAYIMYSDKHSDGFFKQRIAYILSHEIAHMWFGNLVTCDWWDNLWLNEGFARYYQYYLTDWVDPELGLGIRFIPEQVHTSLLTDSVNNAHPLNNPGLGSPVEVRTMFTQISYNKGAAVIRMTEHLMGSDNHRQGLRKYLKERSFNTALPIHLFRALQEAALETGAIEQYGPDFNIIDYYKTWSEQSGHPVLNIQVNHQTGQMTIHQRRFNINTGYSVSTRNWIIPITFATASNPDFEDTKPSHIIKESITVIDRKSVGDEWVIFNKQQTGFYRVNYDDYTWDLITILLRGPDRTLVHEFNRAQIVDDVFQFARSGLMSYTRAFNILSFMRFETDYAPWAAAIAGFNWLRNRFVRTNLEQQINEVFIGWATPLMDNLTYYPDENETFMRSYLRFQLAPIMCQLEVQKCREAATQQFKELFDDDKEVPVDSRSWVYCNALREEIPESFDYLWERFQIHPVYAEKIQILMILGCSPNSTALEMFLDGIVQDNFIIRRQDYTAAFNSAVTGNEGNSKIVFEYIKKNTQEVSAALGMATALSYISSRLRTRDEITEFQQWAVSNQELLGTSFQAVYNGATTSSTALDWVALVESDVNNYLTTGESMVQTSTAASVTTTTPTVITIAPIQSPTTVSLPDSANASFLSAFIIVIAIFVNLMF---------------------------------------------------------------------------
>Contig4665_c0_g1_i1_Dsac
MTLQLLRSIHNTFAIRIQNCTHFRGRHCCSRIQYRYLEWGPRGARGARIGGTIGVRVHSVTRSLRYFSVVRPTFTIAKEKVTMPENKPFQRLPKDVVPKHYNLELTPDLETLTFTGKTAVKVSIVKSTKEIVLNCLDLELKSVNLKYNEGGSILTLDPVDVSLSTSDETARIVFDKVLPTGEAELFCEFNGEINDKMKGLYRSKYVTPGGEERYAAVTQFEATDARRCFPCWDEPAIKATFDITLDVPADRVALSNMPVKEEKVKGDKKLIHFDTTPIMSTYLVAVVVGEYDYVEKKSRDGVLVRVYTPVGKSKQGMFALEVAARVLPYYKEYFDIAYPLPKIDLIAIADFSAGAMENWGLVTYRETCLLVDEEHTSAVRRQWIALVVGHELAHQWFGNLVTMEWWTHLWLNEGYASFVEFLCVNHLFPEYDIWTQFVTETYIRALELDCLKNSHPIEVPVGHPSEIDEIFDDISYNKGASVIRMLHRYIGDDDFRKGMNIYLTRHQYKNTFTEDLWAALEEASNKPVGAVMSTWTKQMGFPMVQVTSEQRGSDRVLSLTQHKFCADGNLADNTLWMVPITISTQEQPSKVALSTVLENRTQEVVLENVAESSWVKLNPGTVGYYRTRYPASMLEKLVTAVRDGSLPPLDRLGLLDDCFALVQAGHTHTAESLKLIEAFSNETNFTVWSSISNCLSKLSALFSHTALDKPLKNYGRKLFSNVTRRLGWDAEEKESHLDTLLRSLVLNKMISFEDPDTIKEAKIRFEKHLSGECPLAADLRSACYRAVLAGADERTFQRFLQLYRAADLHEEKDRISRALGAVRQTDLLKRVLEFAISDEVRSQDTVFVIVSVAVSKNGRDLAWQFFKDHWQEFMERYQGGFLLSRLVKSTTENFASEECAQEIEEFFRTHKSPGTERSVQQALETVRLNAAWLRRDLATTAAYLQQYQNLKDQNHIED---------------------------------------------------------------------------------------------------------------------
>Contig7811_c4_g1_i1_Dsac
MYLVLLGALLGSVASSTIPVVEPRNEDLAAMYNLPRETTPTFYDVTLYLNPDNEEYFYGNVSIRIVPNIATNVIVLHAMEMSIENIEVLTTTNNIINSDNNIYLSHELATDDTHLLRIHLAETLIESRIYILNINYVGQYATNMFGIYVSNYVENGIQQKLITSQLQPTFARRAFPCYDEPAIKAIFKTTIVSPASYTVVRTNMPEINNSTDPDGWVRHEFQDTEIMSTYLLAYLVSNFEHVSNEENPIYRVPFKVFSRPGTKENAEFAMDFGQKNMVKLEEYTEFDYVFPKLDKVAVPDFAAGAMENWGLVVYREVALLVTEGVTTTATRQNIGRIICHENMHMWFGNEVSPYSWTYTWLNEGFANFFENFATDLVLPEWRMMDQFVINMQNVFQSDAVISINPMTHPVFTPSQILGTFNAVAYQKSGSVIRMIQHFMTPELFRQGLVHYIKNMHRKAAQPADLYRSLQHVLQNSNHSIPFSIESILTRWTTQGGFPVLNVTRSSAAANSLVFQQERYLTDRSLSSPDRWHVPINVVLNDNPDFSDTKPDGWVSVSITATSIDVPGLSGAEWYIVNKQQTGYYRVNYDEANWRALTQVLANNHNVIHVLNRAQIIDDSFNLARNGRLSYAHPFQIATYLVNEEDYIPWASANAAISYLDVVLSGTEVYELFQRFILELTAPSYERLTFNPSPSEEHVTPYYRNIILDLNCRYGNGHCVNTSMQLLQQVQTGSTLNPDIQTLVYCSGLRGGNAANFDFLWGLYTETTDSSAQAILLNALGCTSNEEKRTFYLRQMIDENSLVREQDRHTIAVATINSGPENMEYALDFIIENFPSIQPNVQGLTGTTNILNALARRLTTTSHLQKINAFATSHANIFTAGELASIAAIRENIAASVSWNDQNLNNVESWINDYYYTGSASAMTASIVVLLSFFVTLFNQL---------------------------------------------------------------------------------------------------------------------------------------
>Contig24391_c3_g1_i2_Dsac
MYRLLILASCLLIQNVNSDPNYRLNTPLRPSEYSITVTPYFDTNNDKAFTFDGEVAIVFTTNEVTKQIKLHSENLTFVADNITVTVYSTSNQITLNDSNPLEFDTFYTFAYINLLTELEVGVRYELRIVYTGPIRDDLNGFYRNYYIENGVKKWLGATQMEPTHARKVFPCFDEPEYKATFALAIDRPETYNPSLANTKMQSNVSLSNGYVREIFYPTPRMSTYLVAFLVSGFVAAKYSVNDSKELGIFTRPQAANQSDFTFDFALRVVDKLGEYFGVDYYSTDLNLKLDHVALINFRAGAMENWGLVTYRESLLLYVPEESVPYYKYRVAQIIAHETTHMWFGNLVTCHWWSNTWLNEGFANYFQDYITSLIEPEVASENILVTGSVYSAYDADESPSSPAITNNDVNSPEEISGHFGTVTYQKAGSVIRMMHHLMGNDAFKAGLNAYLTANEFQSGYPDLLYAGLQTGVNVYNGLSAYPGATVANIMGSWITQAGHPVLEVNVDYENNIVTLTQRRFYINGSHSSDEIYKIPITYTSGISPDFTNTKPLFIMEERTRTLNVTNIGQNHSWIIFNVQETGLYRVKYDAHAYQIIASALKGNGRTDIHHLNRAKIVNDLFAFFYADELNFNTLYEVLDFLKAETDFSVWFAALRGLNKLRNMYLGTDVLPTVEAYALSLMENIIDHLGYDEKDTDDFETLRNRMQVLEFACKLGHEGCIEHGNGLFRNLVDNGVAISPSLRSYAYCSGLRHGREEDYEFMWRRMSTTNVANEARLIGEILGCTTHEGSLRKYLVSMLEENSPIMSQDLTVPLTGVLGNYSHVSVVVEDLKRDLSLWKSIYPSMDTVYTSIASVLKTEAEINEFESWLRSCDECGSSNGAISRLEDVKATIQWANAHKNDVLSSFKNAAVMTGTSIHILTFGFLLFFILNVH------------------------------------------------------------------------------------------------------------------------------------------------
>Contig26642_c1_g1_i1_Dsac
MAFTKFLVVFALVSLVKSEFPFDYNPDLEVIAFDTMNDERYRLPEDLDPVHCDIEITPYYDVDESSGKEPFTFDGKATLIIRALKDGLNSVIVQENVREIIFVELTDIDSEEILTRMGDDSYERIRDIHFLKVNLKEGITLANGHLYKLYIEYIGNINETPLSRGMFRGYYKDINGGVHWYSATHLQPTHARQLFPSFDEPGFKSTFDITVNRPINFTETFSNMNISTVTEIGNRVREVFHTTPRMSAYLISIHISDGFKVIADNYDDEESYRIIARPTAENQGKYALEVGPPLTKWFDDYFGIKYYEMADGIKNDQLASPFWASGATENWGLVTYREVRLLYEENETNALDKMYIGTITAHELAHKWFGNYITCRWWDNVWINEGFASYFEYFGMDGIDKNLELEKQFNIMYLQSSLSVDATSNTRALRHTVNSPTQVTGHFTGISYSKGASLLLMLKHMVTEETFKKALNLFLVDRAYEHALPEDLYRAFDNATIQDNREIDGLNITAFMDTWVDQPGYPLLTVNVNMNTGVMTLTQERFYINANTQQTNELWPIPLTFTSGNNLNWNDLTVNRVMTEKSIEIHKEPGHEWVIFNVKQKGIYRVNYDTHNWEMIASALNNDVNIIDEMNRAQIVDDIFALMRSEKITFNLGFQVLQFLKQDTSYYSWYPAISGFNWIRNRFLHMPLNLADFDNILYDYMDAVIKDVGYDVIENEPLTRTLNRLFLLSFACNIGHAGCIADAEQKFRAFINNNTPVNPNLRRHVFCVGLREGNYNDWTRIYERRRNSNNQADEVAMLRALGCSTDENAVQNFLRMITTDEVKAQDRLNAITWLLAGDPKNAAAFLNYLKIEGNVEEIRRAVVLPASFNTVLSTLAAYLDVDGLKEMEEWLTASQAVLPEFNIGLSAISSARVNQQWGTDKATAILEAVRGGASFLIPSISLLFSTMVAMMLK--------------------------------------------------------------------------------------------------------------------------
>Contig34173_c3_g1_i1_Dsac
MGYMMLFPIFASLFLGVVAVPPEIDLMTGSDIEGFNTNLFDPKYRLTEAVQPIQVSVDLDVYLEEARFNGIVQLDVETTQPNLNQIALHQKVVSIQSVNIVDGEGRPVNLQFPNPFTTDDYYEILTINLASPIDFGNYSITIRYQGAINLNQFERGFYRGYYFMNNQRRLYATTQFQPYYARMAFPCFDEPQFKSRFIISITRDANLSPSYSNMGIETTTNLGGGRIRETFRPTPVVSAYLVAFTVSDFVETNYTSTETRPFGIISRPGVTDQHPFAAEIGLAITDVMDDYFGIEYYEMGQGEPMKNDHLAIPDFPAGAMENWGMVNYREAYLLYDQNNTNLINKIFIGTIMAHELAHKWFGNLVTCFWWSNLWLNESFASLFEYFSAHEADPSMELDDQFVVDQVHNALNWDAGAGATPMNWSAVASNPSITSHFSVTSYAKGASVLRMMEHFLGPRTFRMGLRYYLRDNAYGLGTPEKLYTALRRAASEDMTFRRLFPDVDVGEILDNWVQNPGSPVVNVHVNMSSGLITLTQERFLVSGNTPPPDRWLIPITWTHSGQFNFQNTRPSFIFRGDSTTIQNTPGHNFVLLNIARSGLYRVNYDDHNWEMIAAFLRQNNNNRLAVHKLNRAQIVNDVLYFIRAEKINIDRAFDVLSFLRFETDYYVWASAIGQLGWIRSRLEHLPNGHEMFTRYMLHHMNTVINHLGFEESSTDSTSTILNRMQIMNLACNLGHAGCISNSLQKWNSFKDNPTANPVPVNQRRYVYCVGLREGDSTDYDFLMQQYMTSENAADMVVILRALACTRTNTSMINYLQQSLTNDRIRTHDRTNAFAYALQGNRENLPIVLDFLFNNFQEIREAHGGRARLDVNINNVAGFLTEFEDIERFRTWLNQNQIALGPSFSVGASVVAGAMGNLEWGSKHALEIHTSVSARSSATAITTSMALLLTALVVNLSR-----------------------------------------------------------------------------------------------------------------------
